# Supplementary material for: 4-Chloro-2-((1R)-1-{[(R)-(2-chlorophen­yl)(cyclo­pent­yl)meth­yl]amino}prop­yl)phenol
Source: Acta Crystallogr Sect E Struct Rep Online. 2008 Dec 13;65(Pt 1):o123. doi: 10.1107/S1600536808042025 (PMC2968043; doi:10.1107/S1600536808042025)
Supplement: Supplementary file 1 [file e-65-0o123-sup1.cif]

##############################################################################
###                                                                        ###
###        Electronic paper (Acta Crystallographica Section E)             ###
###                                                                        ###
##############################################################################
#                                                                            #
# This CIF contains the data in a paper accepted for publication in Acta     #
# Crystallographica Section E. It conforms to the requirements of Notes      #
# for Authors for Section E, and has been peer reviewed under the auspices   #
# of the IUCr Commission on Journals.                                        #
#                                                                            #
# Full details of the Crystallographic Information File format               #
# are given in the paper "The Crystallographic Information File (CIF):       #
# a New Standard Archive File for Crystallography" by S. R. Hall, F. H.      #
# Allen and I. D. Brown [Acta Cryst. (1991), A47, 655-685].                  #
#                                                                            #
# The current version of the core CIF dictionary is obtainable from          #
# ftp://ftp.iucr.org/pub/cif_core.dic. The current version number is 2.4.    #
#                                                                            #
# Software is freely available for graphical display of the structure(s) in  #
# this CIF.  For information consult the CIF home page http://www.iucr.org/  #
# cif/home.html                                                              #
#                                                                            #
# This file may be used for bona fide research purposes within the           #
# scientific community so long as proper attribution is given to the journal # 
# article from which it was obtained.                                        #
#                                                                            #
##############################################################################
                                             
data_I
_audit_creation_method     SHELXL-97
_chemical_name_systematic
;
4-Chloro-2-((1<i>R</i>)-1-{[(<i>R</i>)-(2-
chlorophenyl)(cyclopentyl)methyl]amino}propyl)phenol
;
_chemical_name_common     ?
_chemical_formula_moiety     'C21 H25 Cl2 N O'
_chemical_formula_sum     'C21 H25 Cl2 N O'
_chemical_formula_iupac     'C21 H25 Cl2 N O'
_chemical_formula_weight     378.32
_chemical_melting_point     ?
_symmetry_cell_setting     Orthorhombic
_symmetry_space_group_name_H-M     'P 21 21 21'
_symmetry_space_group_name_Hall     'P 2ac 2ab'
loop_
    _symmetry_equiv_pos_as_xyz
    'x, y, z'
    '-x+1/2, -y, z+1/2'
    '-x, y+1/2, -z+1/2'
    'x+1/2, -y+1/2, -z'
_cell_length_a     10.9802(17)
_cell_length_b     11.5607(18)
_cell_length_c     15.536(2)
_cell_angle_alpha     90.00
_cell_angle_beta     90.00
_cell_angle_gamma     90.00
_cell_volume     1972.1(5)
_cell_formula_units_Z     4
_cell_measurement_reflns_used     4568
_cell_measurement_theta_min     2.196
_cell_measurement_theta_max     25.457
_cell_measurement_temperature     298(2)
_exptl_crystal_description     block
_exptl_crystal_colour     colourless
_exptl_crystal_size_max     0.49
_exptl_crystal_size_mid     0.45
_exptl_crystal_size_min     0.38
_exptl_crystal_density_diffrn     1.274
_exptl_crystal_density_meas     ?
_exptl_crystal_density_method     'not measured'
_exptl_crystal_F_000     800
_exptl_absorpt_coefficient_mu     0.338
_exptl_absorpt_correction_type     multi-scan
_exptl_absorpt_process_details     '(<i>SADABS</i>; Sheldrick, 1996)'
_exptl_absorpt_correction_T_min     0.8520
_exptl_absorpt_correction_T_max     0.8824
_exptl_special_details
;
;
_diffrn_ambient_temperature     298(2)
_diffrn_radiation_type     MoK\a
_diffrn_radiation_wavelength     0.71073
_diffrn_radiation_source     'fine-focus sealed tube'
_diffrn_radiation_monochromator     graphite
_diffrn_measurement_device_type     'Bruker SMART APEX CCD area-detector'
_diffrn_measurement_method     '\f and \w'
_diffrn_detector_area_resol_mean     ?
_diffrn_reflns_number     10332
_diffrn_reflns_av_R_equivalents     0.0248
_diffrn_reflns_av_sigmaI/netI     0.0265
_diffrn_reflns_theta_min     2.20
_diffrn_reflns_theta_max     25.50
_diffrn_reflns_theta_full     25.50
_diffrn_measured_fraction_theta_max     0.999
_diffrn_measured_fraction_theta_full     0.999
_diffrn_reflns_limit_h_min     -12
_diffrn_reflns_limit_h_max     13
_diffrn_reflns_limit_k_min     -13
_diffrn_reflns_limit_k_max     13
_diffrn_reflns_limit_l_min     -18
_diffrn_reflns_limit_l_max     15
_diffrn_standards_number     ?
_diffrn_standards_interval_count     ?
_diffrn_standards_interval_time     ?
_diffrn_standards_decay_%     ?
_refine_special_details
;
Refinement of <i>F</i>^2^ against ALL reflections. The weighted <i>R</i>-factor
<i>wR</i> and goodness of fit <i>S</i> are based on <i>F</i>^2^, conventional
<i>R</i>-factors <i>R</i> are based on <i>F</i>, with <i>F</i> set to zero for
negative <i>F</i>^2^. The threshold expression of <i>F</i>^2^ >
\s(<i>F</i>^2^) is used only for calculating <i>R</i>-factors(gt) <i>etc</i>.
and is not relevant to the choice of reflections for refinement.
<i>R</i>-factors based on <i>F</i>^2^ are statistically about twice as large
as those based on <i>F</i>, and <i>R</i>- factors based on ALL data will be
even larger.
;
_reflns_number_total     3647
_reflns_number_gt     3266
_reflns_threshold_expression     I>2\s(I)
_refine_ls_structure_factor_coef     Fsqd
_refine_ls_matrix_type     full
_refine_ls_R_factor_all     0.0405
_refine_ls_R_factor_gt     0.0353
_refine_ls_wR_factor_gt     0.0891
_refine_ls_wR_factor_ref     0.0925
_refine_ls_goodness_of_fit_ref     1.030
_refine_ls_restrained_S_all     1.030
_refine_ls_number_reflns     3647
_refine_ls_number_parameters     231
_refine_ls_number_restraints     1
_refine_ls_hydrogen_treatment     mixed
_refine_ls_weighting_scheme     calc
_refine_ls_weighting_details
         'calc w=1/[\s^2^(Fo^2^)+(0.0504P)^2^+0.2043P] where P=(Fo^2^+2Fc^2^)/3'
_atom_sites_solution_hydrogens     geom
_atom_sites_solution_primary     direct
_atom_sites_solution_secondary     difmap
_refine_ls_shift/su_max     0.001
_refine_ls_shift/su_mean     0.000
_refine_diff_density_max     0.174
_refine_diff_density_min     -0.198
_refine_ls_extinction_method     none
_refine_ls_extinction_coef     ?
_refine_ls_abs_structure_details     'Flack (1983), 1556 Friedel pairs'
_refine_ls_abs_structure_Flack     0.06(6)
loop_
    _atom_type_symbol
    _atom_type_description
    _atom_type_scat_dispersion_real
    _atom_type_scat_dispersion_imag
    _atom_type_scat_source
    'C' 'C' 0.0033 0.0016
                         'International Tables Vol C Tables 4.2.6.8 and 6.1.1.4'
    'H' 'H' 0.0000 0.0000
                         'International Tables Vol C Tables 4.2.6.8 and 6.1.1.4'
    'N' 'N' 0.0061 0.0033
                         'International Tables Vol C Tables 4.2.6.8 and 6.1.1.4'
    'O' 'O' 0.0106 0.0060
                         'International Tables Vol C Tables 4.2.6.8 and 6.1.1.4'
    'Cl' 'Cl' 0.1484 0.1585
                         'International Tables Vol C Tables 4.2.6.8 and 6.1.1.4'
_computing_data_collection     'SMART (Bruker, 1999)'
_computing_cell_refinement     'SAINT (Bruker, 1999)'
_computing_data_reduction     'SAINT (Bruker, 1999)'
_computing_structure_solution     'SHELXS97 (Sheldrick, 2008)'
_computing_structure_refinement     'SHELXL97 (Sheldrick, 2008)'
_computing_molecular_graphics     'SHELXTL (Sheldrick, 2008)'
_computing_publication_material     'SHELXTL (Sheldrick, 2008)'
loop_
    _atom_site_type_symbol
    _atom_site_label
    _atom_site_fract_x
    _atom_site_fract_y
    _atom_site_fract_z
    _atom_site_U_iso_or_equiv
    _atom_site_adp_type
    _atom_site_calc_flag
    _atom_site_refinement_flags
    _atom_site_occupancy
    _atom_site_disorder_assembly
    _atom_site_disorder_group
    C C1 0.4025(2) 0.9204(2) 0.46157(14) 0.0567(6) Uani d . 1 . .
    C C2 0.3358(3) 0.8241(2) 0.43935(15) 0.0695(7) Uani d . 1 . .
    H H2 0.3513 0.7853 0.3881 0.083 Uiso calc R 1 . .
    C C3 0.2468(3) 0.7864(2) 0.49342(16) 0.0687(7) Uani d . 1 . .
    H H3 0.2013 0.7216 0.4786 0.082 Uiso calc R 1 . .
    C C4 0.2227(2) 0.84331(19) 0.57058(15) 0.0576(6) Uani d . 1 . .
    C C5 0.29329(17) 0.93830(17) 0.59471(12) 0.0442(5) Uani d . 1 . .
    C C6 0.38307(18) 0.97536(19) 0.53893(13) 0.0476(5) Uani d . 1 . .
    H H6 0.4312 1.0384 0.5539 0.057 Uiso calc R 1 . .
    C C7 0.26917(18) 1.00349(17) 0.67807(13) 0.0453(5) Uani d . 1 . .
    H H7 0.3437 1.0439 0.6955 0.054 Uiso calc R 1 . .
    C C8 0.1659(2) 1.0917(2) 0.66944(15) 0.0621(6) Uani d . 1 . .
    H H8A 0.0917 1.0509 0.6542 0.075 Uiso calc R 1 . .
    H H8B 0.1528 1.1279 0.7250 0.075 Uiso calc R 1 . .
    C C9 0.1884(3) 1.1847(2) 0.60364(17) 0.0757(7) Uani d . 1 . .
    H H9A 0.2633 1.2238 0.6167 0.113 Uiso calc R 1 . .
    H H9B 0.1225 1.2393 0.6048 0.113 Uiso calc R 1 . .
    H H9C 0.1937 1.1506 0.5475 0.113 Uiso calc R 1 . .
    C C10 0.33131(17) 0.84631(17) 0.77983(12) 0.0420(4) Uani d . 1 . .
    H H10 0.3589 0.7969 0.7324 0.050 Uiso calc R 1 . .
    C C11 0.27940(18) 0.76780(18) 0.84923(13) 0.0479(5) Uani d . 1 . .
    H H11 0.2531 0.8162 0.8976 0.057 Uiso calc R 1 . .
    C C12 0.1718(2) 0.6922(2) 0.82169(16) 0.0626(6) Uani d . 1 . .
    H H12A 0.0968 0.7366 0.8208 0.075 Uiso calc R 1 . .
    H H12B 0.1855 0.6594 0.7650 0.075 Uiso calc R 1 . .
    C C13 0.1665(3) 0.5979(3) 0.8899(2) 0.0886(9) Uani d . 1 . .
    H H13A 0.1118 0.6201 0.9360 0.106 Uiso calc R 1 . .
    H H13B 0.1376 0.5261 0.8649 0.106 Uiso calc R 1 . .
    C C14 0.2942(2) 0.5833(2) 0.92374(19) 0.0737(7) Uani d . 1 . .
    H H14A 0.3261 0.5080 0.9081 0.088 Uiso calc R 1 . .
    H H14B 0.2951 0.5901 0.9860 0.088 Uiso calc R 1 . .
    C C15 0.3705(2) 0.67875(19) 0.88315(15) 0.0563(5) Uani d . 1 . .
    H H15A 0.4197 0.6482 0.8365 0.068 Uiso calc R 1 . .
    H H15B 0.4240 0.7135 0.9256 0.068 Uiso calc R 1 . .
    C C16 0.44189(17) 0.91271(16) 0.81295(12) 0.0405(4) Uani d . 1 . .
    C C17 0.55907(18) 0.89656(17) 0.78285(13) 0.0466(5) Uani d . 1 . .
    C C18 0.6565(2) 0.9581(2) 0.81494(16) 0.0596(6) Uani d . 1 . .
    H H18 0.7342 0.9451 0.7932 0.071 Uiso calc R 1 . .
    C C19 0.6393(2) 1.0384(2) 0.87866(16) 0.0639(6) Uani d . 1 . .
    H H19 0.7048 1.0806 0.8999 0.077 Uiso calc R 1 . .
    C C20 0.5237(2) 1.0559(2) 0.91091(15) 0.0608(6) Uani d . 1 . .
    H H20 0.5112 1.1094 0.9547 0.073 Uiso calc R 1 . .
    C C21 0.4275(2) 0.99458(18) 0.87846(14) 0.0522(5) Uani d . 1 . .
    H H21 0.3501 1.0078 0.9007 0.063 Uiso calc R 1 . .
    Cl Cl1 0.58898(6) 0.79389(6) 0.70334(4) 0.0724(2) Uani d . 1 . .
    Cl Cl2 0.51106(6) 0.97523(8) 0.39044(4) 0.0820(2) Uani d . 1 . .
    N N1 0.23430(14) 0.92140(16) 0.74620(11) 0.0469(4) Uani d D 1 . .
    H H1 0.1982(19) 0.9534(18) 0.7882(11) 0.056 Uiso d D 1 . .
    O O1 0.13051(17) 0.80387(17) 0.62012(11) 0.0773(5) Uani d . 1 . .
    H H1A 0.1323 0.8364 0.6670 0.116 Uiso calc R 1 . .
loop_
    _atom_site_aniso_label
    _atom_site_aniso_U_11
    _atom_site_aniso_U_22
    _atom_site_aniso_U_33
    _atom_site_aniso_U_12
    _atom_site_aniso_U_13
    _atom_site_aniso_U_23
    C1 0.0571(12) 0.0642(14) 0.0489(12) 0.0175(12) -0.0106(10) 0.0005(10)
    C2 0.100(2) 0.0584(14) 0.0502(13) 0.0194(14) -0.0232(14) -0.0075(11)
    C3 0.102(2) 0.0470(12) 0.0576(14) -0.0064(13) -0.0373(14) 0.0001(12)
    C4 0.0675(14) 0.0481(11) 0.0570(13) -0.0112(11) -0.0277(11) 0.0128(10)
    C5 0.0439(10) 0.0445(11) 0.0442(10) 0.0005(9) -0.0147(8) 0.0040(8)
    C6 0.0458(11) 0.0477(11) 0.0491(11) 0.0033(9) -0.0125(9) -0.0017(9)
    C7 0.0441(11) 0.0458(11) 0.0459(10) -0.0009(8) -0.0084(8) 0.0015(9)
    C8 0.0641(14) 0.0609(13) 0.0614(13) 0.0163(12) 0.0008(11) 0.0083(11)
    C9 0.100(2) 0.0566(14) 0.0705(15) 0.0221(15) 0.0023(15) 0.0104(12)
    C10 0.0412(10) 0.0434(10) 0.0414(10) 0.0026(8) -0.0012(8) -0.0017(8)
    C11 0.0450(11) 0.0529(12) 0.0457(11) 0.0025(10) -0.0024(8) 0.0038(9)
    C12 0.0482(12) 0.0691(14) 0.0706(15) -0.0085(11) -0.0056(10) 0.0153(13)
    C13 0.0688(16) 0.090(2) 0.107(2) -0.0184(15) -0.0105(16) 0.0458(18)
    C14 0.0747(16) 0.0628(14) 0.0837(17) -0.0079(14) -0.0110(13) 0.0242(14)
    C15 0.0546(12) 0.0533(12) 0.0610(13) 0.0016(10) -0.0084(10) 0.0108(10)
    C16 0.0437(10) 0.0379(9) 0.0401(10) 0.0049(8) -0.0029(8) 0.0018(8)
    C17 0.0470(11) 0.0439(10) 0.0488(11) 0.0027(9) -0.0002(9) 0.0001(9)
    C18 0.0447(11) 0.0578(13) 0.0763(15) 0.0009(10) -0.0047(11) 0.0011(12)
    C19 0.0616(14) 0.0532(13) 0.0768(16) -0.0082(11) -0.0235(12) -0.0001(12)
    C20 0.0738(16) 0.0472(12) 0.0615(13) 0.0045(12) -0.0138(12) -0.0097(11)
    C21 0.0520(12) 0.0485(12) 0.0562(12) 0.0073(10) -0.0037(10) -0.0068(9)
    Cl1 0.0588(3) 0.0828(4) 0.0757(4) 0.0041(3) 0.0154(3) -0.0274(3)
    Cl2 0.0672(4) 0.1215(6) 0.0573(3) 0.0189(4) 0.0075(3) -0.0007(4)
    N1 0.0392(9) 0.0552(10) 0.0463(9) 0.0065(8) -0.0023(7) 0.0070(8)
    O1 0.0815(12) 0.0804(12) 0.0701(11) -0.0394(10) -0.0257(10) 0.0165(10)
_geom_special_details
;
All e.s.d.'s (except the e.s.d. in the dihedral angle between two l.s. planes)
are estimated using the full covariance matrix. The cell e.s.d.'s are taken
into account individually in the estimation of e.s.d.'s in distances, angles
and torsion angles; correlations between e.s.d.'s in cell parameters are only
used when they are defined by crystal symmetry. An approximate (isotropic)
treatment of cell e.s.d.'s is used for estimating e.s.d.'s involving l.s.
planes.
;
loop_
    _geom_bond_atom_site_label_1
    _geom_bond_atom_site_label_2
    _geom_bond_site_symmetry_2
    _geom_bond_distance
    _geom_bond_publ_flag
    C1 C6 . 1.376(3) ?
    C1 C2 . 1.377(4) ?
    C1 Cl2 . 1.745(3) ?
    C2 C3 . 1.360(4) ?
    C2 H2 . 0.9300 ?
    C3 C4 . 1.393(4) ?
    C3 H3 . 0.9300 ?
    C4 O1 . 1.351(3) ?
    C4 C5 . 1.395(3) ?
    C5 C6 . 1.381(3) ?
    C5 C7 . 1.522(3) ?
    C6 H6 . 0.9300 ?
    C7 N1 . 1.472(3) ?
    C7 C8 . 1.531(3) ?
    C7 H7 . 0.9800 ?
    C8 C9 . 1.504(3) ?
    C8 H8A . 0.9700 ?
    C8 H8B . 0.9700 ?
    C9 H9A . 0.9600 ?
    C9 H9B . 0.9600 ?
    C9 H9C . 0.9600 ?
    C10 N1 . 1.470(2) ?
    C10 C11 . 1.520(3) ?
    C10 C16 . 1.526(3) ?
    C10 H10 . 0.9800 ?
    C11 C15 . 1.529(3) ?
    C11 C12 . 1.531(3) ?
    C11 H11 . 0.9800 ?
    C12 C13 . 1.521(3) ?
    C12 H12A . 0.9700 ?
    C12 H12B . 0.9700 ?
    C13 C14 . 1.507(4) ?
    C13 H13A . 0.9700 ?
    C13 H13B . 0.9700 ?
    C14 C15 . 1.522(3) ?
    C14 H14A . 0.9700 ?
    C14 H14B . 0.9700 ?
    C15 H15A . 0.9700 ?
    C15 H15B . 0.9700 ?
    C16 C17 . 1.382(3) ?
    C16 C21 . 1.399(3) ?
    C17 C18 . 1.378(3) ?
    C17 Cl1 . 1.744(2) ?
    C18 C19 . 1.370(3) ?
    C18 H18 . 0.9300 ?
    C19 C20 . 1.379(3) ?
    C19 H19 . 0.9300 ?
    C20 C21 . 1.369(3) ?
    C20 H20 . 0.9300 ?
    C21 H21 . 0.9300 ?
    N1 H1 . 0.848(19) ?
    O1 H1A . 0.8200 ?
loop_
    _geom_angle_atom_site_label_1
    _geom_angle_atom_site_label_2
    _geom_angle_atom_site_label_3
    _geom_angle_site_symmetry_1
    _geom_angle_site_symmetry_3
    _geom_angle
    _geom_angle_publ_flag
    C6 C1 C2 . . 120.7(2) ?
    C6 C1 Cl2 . . 119.43(19) ?
    C2 C1 Cl2 . . 119.89(19) ?
    C3 C2 C1 . . 119.1(2) ?
    C3 C2 H2 . . 120.5 ?
    C1 C2 H2 . . 120.5 ?
    C2 C3 C4 . . 121.1(2) ?
    C2 C3 H3 . . 119.4 ?
    C4 C3 H3 . . 119.4 ?
    O1 C4 C3 . . 118.2(2) ?
    O1 C4 C5 . . 121.9(2) ?
    C3 C4 C5 . . 119.8(2) ?
    C6 C5 C4 . . 118.2(2) ?
    C6 C5 C7 . . 120.31(17) ?
    C4 C5 C7 . . 121.45(19) ?
    C1 C6 C5 . . 121.0(2) ?
    C1 C6 H6 . . 119.5 ?
    C5 C6 H6 . . 119.5 ?
    N1 C7 C5 . . 109.75(16) ?
    N1 C7 C8 . . 107.43(17) ?
    C5 C7 C8 . . 112.60(16) ?
    N1 C7 H7 . . 109.0 ?
    C5 C7 H7 . . 109.0 ?
    C8 C7 H7 . . 109.0 ?
    C9 C8 C7 . . 114.5(2) ?
    C9 C8 H8A . . 108.6 ?
    C7 C8 H8A . . 108.6 ?
    C9 C8 H8B . . 108.6 ?
    C7 C8 H8B . . 108.6 ?
    H8A C8 H8B . . 107.6 ?
    C8 C9 H9A . . 109.5 ?
    C8 C9 H9B . . 109.5 ?
    H9A C9 H9B . . 109.5 ?
    C8 C9 H9C . . 109.5 ?
    H9A C9 H9C . . 109.5 ?
    H9B C9 H9C . . 109.5 ?
    N1 C10 C11 . . 109.45(15) ?
    N1 C10 C16 . . 113.53(16) ?
    C11 C10 C16 . . 111.07(15) ?
    N1 C10 H10 . . 107.5 ?
    C11 C10 H10 . . 107.5 ?
    C16 C10 H10 . . 107.5 ?
    C10 C11 C15 . . 113.65(17) ?
    C10 C11 C12 . . 115.59(17) ?
    C15 C11 C12 . . 102.53(18) ?
    C10 C11 H11 . . 108.2 ?
    C15 C11 H11 . . 108.2 ?
    C12 C11 H11 . . 108.2 ?
    C13 C12 C11 . . 104.11(19) ?
    C13 C12 H12A . . 110.9 ?
    C11 C12 H12A . . 110.9 ?
    C13 C12 H12B . . 110.9 ?
    C11 C12 H12B . . 110.9 ?
    H12A C12 H12B . . 109.0 ?
    C14 C13 C12 . . 106.7(2) ?
    C14 C13 H13A . . 110.4 ?
    C12 C13 H13A . . 110.4 ?
    C14 C13 H13B . . 110.4 ?
    C12 C13 H13B . . 110.4 ?
    H13A C13 H13B . . 108.6 ?
    C13 C14 C15 . . 106.6(2) ?
    C13 C14 H14A . . 110.4 ?
    C15 C14 H14A . . 110.4 ?
    C13 C14 H14B . . 110.4 ?
    C15 C14 H14B . . 110.4 ?
    H14A C14 H14B . . 108.6 ?
    C14 C15 C11 . . 105.70(18) ?
    C14 C15 H15A . . 110.6 ?
    C11 C15 H15A . . 110.6 ?
    C14 C15 H15B . . 110.6 ?
    C11 C15 H15B . . 110.6 ?
    H15A C15 H15B . . 108.7 ?
    C17 C16 C21 . . 116.28(18) ?
    C17 C16 C10 . . 123.98(17) ?
    C21 C16 C10 . . 119.74(17) ?
    C18 C17 C16 . . 122.04(19) ?
    C18 C17 Cl1 . . 117.49(16) ?
    C16 C17 Cl1 . . 120.46(15) ?
    C19 C18 C17 . . 120.3(2) ?
    C19 C18 H18 . . 119.9 ?
    C17 C18 H18 . . 119.9 ?
    C18 C19 C20 . . 119.2(2) ?
    C18 C19 H19 . . 120.4 ?
    C20 C19 H19 . . 120.4 ?
    C21 C20 C19 . . 120.0(2) ?
    C21 C20 H20 . . 120.0 ?
    C19 C20 H20 . . 120.0 ?
    C20 C21 C16 . . 122.1(2) ?
    C20 C21 H21 . . 119.0 ?
    C16 C21 H21 . . 119.0 ?
    C10 N1 C7 . . 116.59(15) ?
    C10 N1 H1 . . 108.9(16) ?
    C7 N1 H1 . . 113.1(16) ?
    C4 O1 H1A . . 109.5 ?
loop_
    _geom_torsion_atom_site_label_1
    _geom_torsion_atom_site_label_2
    _geom_torsion_atom_site_label_3
    _geom_torsion_atom_site_label_4
    _geom_torsion_site_symmetry_1
    _geom_torsion_site_symmetry_2
    _geom_torsion_site_symmetry_3
    _geom_torsion_site_symmetry_4
    _geom_torsion
    _geom_torsion_publ_flag
    C6 C1 C2 C3 . . . . 2.6(3) ?
    Cl2 C1 C2 C3 . . . . -176.33(18) ?
    C1 C2 C3 C4 . . . . -0.2(3) ?
    C2 C3 C4 O1 . . . . 177.9(2) ?
    C2 C3 C4 C5 . . . . -2.2(3) ?
    O1 C4 C5 C6 . . . . -177.83(19) ?
    C3 C4 C5 C6 . . . . 2.2(3) ?
    O1 C4 C5 C7 . . . . -0.6(3) ?
    C3 C4 C5 C7 . . . . 179.43(19) ?
    C2 C1 C6 C5 . . . . -2.6(3) ?
    Cl2 C1 C6 C5 . . . . 176.38(15) ?
    C4 C5 C6 C1 . . . . 0.1(3) ?
    C7 C5 C6 C1 . . . . -177.13(18) ?
    C6 C5 C7 N1 . . . . -145.10(17) ?
    C4 C5 C7 N1 . . . . 37.7(2) ?
    C6 C5 C7 C8 . . . . 95.3(2) ?
    C4 C5 C7 C8 . . . . -81.9(2) ?
    N1 C7 C8 C9 . . . . 178.4(2) ?
    C5 C7 C8 C9 . . . . -60.7(3) ?
    N1 C10 C11 C15 . . . . 175.01(17) ?
    C16 C10 C11 C15 . . . . -58.8(2) ?
    N1 C10 C11 C12 . . . . 56.8(2) ?
    C16 C10 C11 C12 . . . . -177.03(17) ?
    C10 C11 C12 C13 . . . . 161.7(2) ?
    C15 C11 C12 C13 . . . . 37.5(2) ?
    C11 C12 C13 C14 . . . . -27.7(3) ?
    C12 C13 C14 C15 . . . . 6.6(3) ?
    C13 C14 C15 C11 . . . . 17.1(3) ?
    C10 C11 C15 C14 . . . . -159.2(2) ?
    C12 C11 C15 C14 . . . . -33.7(2) ?
    N1 C10 C16 C17 . . . . -122.7(2) ?
    C11 C10 C16 C17 . . . . 113.4(2) ?
    N1 C10 C16 C21 . . . . 58.1(2) ?
    C11 C10 C16 C21 . . . . -65.8(2) ?
    C21 C16 C17 C18 . . . . -0.5(3) ?
    C10 C16 C17 C18 . . . . -179.69(18) ?
    C21 C16 C17 Cl1 . . . . 178.20(14) ?
    C10 C16 C17 Cl1 . . . . -1.0(3) ?
    C16 C17 C18 C19 . . . . 0.0(3) ?
    Cl1 C17 C18 C19 . . . . -178.73(18) ?
    C17 C18 C19 C20 . . . . 0.7(4) ?
    C18 C19 C20 C21 . . . . -0.9(4) ?
    C19 C20 C21 C16 . . . . 0.4(3) ?
    C17 C16 C21 C20 . . . . 0.3(3) ?
    C10 C16 C21 C20 . . . . 179.5(2) ?
    C11 C10 N1 C7 . . . . 179.95(17) ?
    C16 C10 N1 C7 . . . . 55.2(2) ?
    C5 C7 N1 C10 . . . . 71.5(2) ?
    C8 C7 N1 C10 . . . . -165.80(17) ?
loop_
    _geom_hbond_atom_site_label_D
    _geom_hbond_atom_site_label_H
    _geom_hbond_atom_site_label_A
    _geom_hbond_site_symmetry_A
    _geom_hbond_distance_DH
    _geom_hbond_distance_HA
    _geom_hbond_distance_DA
    _geom_hbond_angle_DHA
    N1 H1 Cl2 2_575 0.848(19) 2.913(13) 3.7023(18) 156(2)
    O1 H1A N1 . 0.82 1.93 2.642(2) 144
data_global
_journal_date_recd_electronic     2008-11-14
_journal_date_accepted     2008-12-10
_journal_name_full     'Acta Crystallographica, Section E'
_journal_year     2009
_journal_volume     65
_journal_issue      1
_journal_page_first     o123
_journal_page_last     o123
_journal_paper_category     QO
_journal_coeditor_code     IS2364
_publ_contact_author_name     'Ting Yang'
_publ_contact_author_address
;
School of Chemistry
Jinan University
250022
China
;
_publ_contact_author_email     'yangting365@126.com'
_publ_contact_author_fax     '86-531-87153728'
_publ_contact_author_phone     '86-531-87960445'
_publ_section_title
;\
4-Chloro-2-((1<i>R</i>)-1-{[(<i>R</i>)-(2-chlorophenyl)(cyclopentyl)methyl]\
amino}propyl)phenol
;
loop_
    _publ_author_name
    _publ_author_footnote
    _publ_author_address
    'Zhang, Guang-You' .
;
School of Chemistry
Jinan University
250022
People's Republic of China
;
    'Yang, Ting' .
;
School of Chemistry
Jinan University
250022
People's Republic of China
;
    'Xu, Bao-Wang' .
;
Qilu Pharmaceutical Co Ltd
Shandong Provience
250100
People's Republic of China
;
    'Chen, Di-Juan' .
;
School of Chemistry
Jinan University
250022
People's Republic of China
;
    'Wang, Wan-Hui' .
;
Graduate School of Science and Engineering
Saitama University
Sakura
Saitama 338-8570
Japan
;
