# Supplementary material for: 4-Chloro-2-((1R)-1-{[(R)-(2-chlorophen­yl)(cyclo­pent­yl)meth­yl]amino}prop­yl)phenol
Source: Acta Crystallogr Sect E Struct Rep Online. 2008 Dec 13;65(Pt 1):o123. doi: 10.1107/S1600536808042025 (PMC2968043; doi:10.1107/S1600536808042025)
Supplement: Supplementary file 2 [file e-65-0o123-Isup2.hkl]

# 
# h,k,l, Fc-squared, Fo-squared, sigma(Fo-squared) and status flag 
# 
data_I
_shelx_title ' 80523dm in P2(1)2(1)2(1)' 
_shelx_refln_list_code          4 
_shelx_F_calc_maximum      150.04 
_exptl_crystal_F_000       800.00 
_reflns_d_resolution_high  0.8255 
 
loop_ 
 _symmetry_equiv_pos_as_xyz 
 'x, y, z' 
 '-x+1/2, -y, z+1/2' 
 '-x, y+1/2, -z+1/2' 
 'x+1/2, -y+1/2, -z' 
 
_cell_length_a    10.9802 
_cell_length_b    11.5607 
_cell_length_c    15.5359 
_cell_angle_alpha  90.000 
_cell_angle_beta   90.000 
_cell_angle_gamma  90.000 
 
_shelx_F_squared_multiplier     1.000 
 
loop_ 
 _refln_index_h 
 _refln_index_k 
 _refln_index_l 
 _refln_F_squared_calc 
 _refln_F_squared_meas 
 _refln_F_squared_sigma 
 _refln_observed_status 
   2   0   0     6465.65     6545.80    171.76 o 
   4   0   0      515.04      485.41     15.26 o 
   6   0   0       19.40       15.15      2.67 o 
   8   0   0       61.74       64.64      5.53 o 
  10   0   0       29.32       21.79      4.64 o 
  12   0   0      137.14      151.23     10.52 o 
   1   1   0     5188.50     5431.39     82.26 o 
   2   1   0       56.03       67.87      3.70 o 
   3   1   0     1503.12     1467.09     23.14 o 
   4   1   0     2323.51     2374.63     37.07 o 
   5   1   0      312.77      364.24      7.30 o 
   6   1   0      155.17      154.01      5.30 o 
   7   1   0      933.05      933.16     36.53 o 
   8   1   0      225.49      209.60      7.20 o 
   9   1   0      131.15      131.07      6.06 o 
  10   1   0       50.71       49.69      4.31 o 
  11   1   0       24.90       25.44      3.80 o 
  12   1   0        0.70        0.84      2.53 o 
  13   1   0       18.12       21.96      3.98 o 
   0   2   0     4297.56     4576.17    120.46 o 
   1   2   0    10134.98    10084.67    133.12 o 
   2   2   0     4787.22     4888.61     64.46 o 
   3   2   0     1630.02     1685.72     26.54 o 
   4   2   0     3121.26     3112.91     48.21 o 
   5   2   0        1.85        2.72      1.76 o 
   6   2   0      961.85      847.09     18.82 o 
   7   2   0        6.30       11.56      1.63 o 
   8   2   0      173.03      188.20      8.61 o 
   9   2   0      495.95      511.45     25.10 o 
  10   2   0        4.71        2.27      2.36 o 
  11   2   0      297.20      274.66     15.28 o 
  12   2   0        2.58       -0.88      2.42 o 
  13   2   0        8.32       17.27      3.83 o 
   1   3   0      706.53      707.96      9.91 o 
   2   3   0     4543.69     4760.74     72.58 o 
   3   3   0     2775.09     2897.63     38.73 o 
   4   3   0      582.31      581.52     10.75 o 
   5   3   0      562.90      597.38     11.05 o 
   6   3   0      118.97      112.24      3.74 o 
   7   3   0      976.28      942.06     22.97 o 
   8   3   0       83.45       86.09      3.85 o 
   9   3   0      504.50      505.04     22.28 o 
  10   3   0       64.35       67.23      4.92 o 
  11   3   0       13.10       14.24      3.53 o 
  12   3   0       53.09       50.24      7.84 o 
   0   4   0     2861.72     3009.45     80.46 o 
   1   4   0      263.31      270.71      7.92 o 
   2   4   0      749.81      694.71     10.90 o 
   3   4   0      522.96      535.83      9.69 o 
   4   4   0      213.91      211.10      5.01 o 
   5   4   0       75.13       82.10      3.06 o 
   6   4   0       72.07       63.22      6.61 o 
   7   4   0      417.53      339.42      7.89 o 
   8   4   0      398.21      413.98      9.43 o 
   9   4   0       17.82       20.36      2.60 o 
  10   4   0       63.09       68.23      4.03 o 
  11   4   0       45.69       49.87      4.73 o 
  12   4   0        8.09        7.21      3.05 o 
   1   5   0      470.03      495.05      8.93 o 
   2   5   0       24.18       28.74      1.24 o 
   3   5   0     1845.95     2066.53     36.19 o 
   4   5   0       72.82       73.13      2.82 o 
   5   5   0        1.24       -0.06      1.10 o 
   6   5   0       85.37       84.52      3.50 o 
   7   5   0        0.66       -1.81      1.40 o 
   8   5   0      258.11      248.82      6.95 o 
   9   5   0       24.97       18.46      2.59 o 
  10   5   0       90.91       80.70      5.15 o 
  11   5   0        1.85        1.54      2.53 o 
  12   5   0        0.01       -2.50      3.09 o 
   0   6   0      140.70      135.29      4.35 o 
   1   6   0      741.61      766.05     13.29 o 
   2   6   0       47.18       31.59      1.36 o 
   3   6   0        2.72        1.78      0.93 o 
   4   6   0      300.26      313.76      6.98 o 
   5   6   0       19.93       15.38      1.82 o 
   6   6   0      195.26      212.71      5.90 o 
   7   6   0      171.65      177.38      5.61 o 
   8   6   0      122.63      128.08      4.97 o 
   9   6   0      165.43      158.18      7.62 o 
  10   6   0        4.57        6.71      2.12 o 
  11   6   0      147.72      171.51      6.48 o 
  12   6   0        6.63        5.22      3.06 o 
   1   7   0       24.42       21.37      1.98 o 
   2   7   0       19.71       17.65      1.79 o 
   3   7   0      459.52      445.44      9.04 o 
   4   7   0        7.25       10.83      1.65 o 
   5   7   0       20.79       25.45      3.70 o 
   6   7   0       30.86       31.26      2.55 o 
   7   7   0        4.86        9.06      2.04 o 
   8   7   0       32.82       29.55      2.85 o 
   9   7   0      126.05      142.15      5.62 o 
  10   7   0        0.01       -1.56      1.82 o 
  11   7   0       14.97       11.85      3.56 o 
   0   8   0     1629.37     1677.25     33.57 o 
   1   8   0      137.13      143.08      5.68 o 
   2   8   0      128.50      118.77      3.89 o 
   3   8   0       10.43       10.13      1.65 o 
   4   8   0      203.59      194.44     11.92 o 
   5   8   0      336.83      360.69      9.12 o 
   6   8   0       20.06       21.34      2.46 o 
   7   8   0      317.54      290.48      7.87 o 
   8   8   0        1.44       -0.29      2.45 o 
   9   8   0       11.70       10.10      3.17 o 
  10   8   0       12.90       12.35      2.63 o 
   1   9   0        1.07        1.71      1.00 o 
   2   9   0       59.35       52.50      4.16 o 
   3   9   0       46.58       49.42      2.89 o 
   4   9   0       25.18       18.60      2.38 o 
   5   9   0        1.29        2.96      1.73 o 
   6   9   0      132.47      151.80      5.54 o 
   7   9   0       16.25       16.51      2.51 o 
   8   9   0       25.46       40.09      3.48 o 
   9   9   0       48.83       48.51      4.31 o 
  10   9   0        0.58       -0.10      2.10 o 
   0  10   0      427.59      381.54     10.39 o 
   1  10   0       65.44       71.91      2.91 o 
   2  10   0       13.80       11.55      1.92 o 
   3  10   0       45.36       51.54      3.16 o 
   4  10   0       37.57       49.37     11.59 o 
   5  10   0        4.36        8.08      2.15 o 
   6  10   0      192.59      192.17     11.95 o 
   7  10   0        0.02        0.18      1.95 o 
   8  10   0       24.56       21.92      3.07 o 
   9  10   0      107.89      126.43      8.13 o 
   1  11   0       24.01       27.57      2.17 o 
   2  11   0      219.62      230.67      7.63 o 
   3  11   0       61.85       73.92      3.81 o 
   4  11   0        9.25       14.09      3.38 o 
   5  11   0        0.96        1.97      2.07 o 
   6  11   0       11.97       10.95      2.67 o 
   7  11   0        1.00        2.82      2.27 o 
   8  11   0       10.10       12.17      3.62 o 
   0  12   0       37.22       34.15      3.65 o 
   1  12   0       71.94       63.25      3.19 o 
   2  12   0       38.87       48.32      3.45 o 
   3  12   0       15.26       12.82      3.12 o 
   5  12   0        0.83        0.83      5.16 o 
   6  12   0       10.30       11.83      5.25 o 
   1  13   0      177.66      201.31     11.37 o 
   2  13   0       67.79       87.65      8.16 o 
   3  13   0        1.62       -1.22      3.62 o 
   4  13   0        0.04        0.72      3.97 o 
   1   0   1     5224.05     5322.71     70.30 o 
   2   0   1       47.75       37.67      1.03 o 
   3   0   1       50.15       45.86      1.37 o 
   4   0   1       90.41       72.69      1.94 o 
   5   0   1     3082.90     3080.57     59.09 o 
   6   0   1      495.37      542.39     12.80 o 
   7   0   1     1881.01     1877.59     38.04 o 
   8   0   1       52.14       40.94      4.47 o 
   9   0   1       43.08       44.89      7.40 o 
  10   0   1        8.13        6.02      2.49 o 
  11   0   1       12.33       10.14      2.91 o 
  12   0   1        2.08       -0.19      2.34 o 
  13   0   1        9.46        8.96      3.44 o 
 -13   1   1       23.38       31.31      4.55 o 
 -12   1   1       13.51       13.73      3.54 o 
 -11   1   1       37.49       30.36      7.10 o 
 -10   1   1       18.80       13.42      2.87 o 
  -9   1   1      882.67      901.46     21.14 o 
  -8   1   1      176.86      179.36      6.61 o 
  -7   1   1      152.11      134.75      5.28 o 
  -6   1   1      464.16      485.58     11.61 o 
  -5   1   1      430.25      432.43      8.40 o 
  -4   1   1      136.94      131.44      2.79 o 
  -3   1   1     3483.59     3409.98     45.19 o 
  -2   1   1     1649.74     1692.53     22.66 o 
  -1   1   1     3111.61     3163.52     41.71 o 
   0   1   1      843.43      898.07     11.31 o 
   1   1   1     2987.37     3060.14     36.42 o 
   2   1   1     1633.75     1689.19     22.69 o 
   3   1   1     3516.73     3454.20     45.74 o 
   4   1   1      135.96      126.18      5.49 o 
   5   1   1      442.00      468.08     10.82 o 
   6   1   1      466.48      508.73     12.18 o 
   7   1   1      143.48      127.43      5.08 o 
   8   1   1      168.10      157.28      6.15 o 
   9   1   1      896.30      894.77     32.63 o 
  10   1   1       17.04       17.39      3.33 o 
  11   1   1       37.27       32.74      4.06 o 
  12   1   1       13.95       20.27      3.81 o 
  13   1   1       25.02       23.78      4.20 o 
 -13   2   1       11.35       12.76      3.60 o 
 -12   2   1       10.13        9.15      3.74 o 
 -11   2   1      152.56      154.91      7.26 o 
 -10   2   1       67.69       59.48      7.89 o 
  -9   2   1      259.51      252.97      8.82 o 
  -8   2   1      320.86      329.65      9.17 o 
  -7   2   1      115.40      106.32      5.50 o 
  -6   2   1     2210.06     2263.17     56.26 o 
  -5   2   1      319.42      306.10      5.39 o 
  -4   2   1      309.24      314.52      5.24 o 
  -3   2   1     2437.15     2617.40     34.89 o 
  -2   2   1     4531.26     4611.10     60.50 o 
  -1   2   1     5689.58     5736.89     74.96 o 
   0   2   1     1050.82     1149.04     16.43 o 
   1   2   1     5470.48     5564.67     73.52 o 
   2   2   1     4529.75     4695.45     83.63 o 
   3   2   1     2428.25     2613.24     40.44 o 
   4   2   1      292.60      303.08      6.16 o 
   5   2   1      314.85      303.08      6.91 o 
   6   2   1     2217.19     2333.11     37.39 o 
   7   2   1      113.55      106.21      9.70 o 
   8   2   1      320.36      314.34      9.42 o 
   9   2   1      261.19      259.71      8.88 o 
  10   2   1       68.10       56.16      4.50 o 
  11   2   1      149.91      159.18      7.42 o 
  12   2   1       10.49       10.32      3.34 o 
  13   2   1       11.86        9.81      3.43 o 
 -12   3   1       15.30       16.96      3.62 o 
 -11   3   1        8.32        9.59      2.96 o 
 -10   3   1      173.91      162.38      7.21 o 
  -9   3   1      248.16      237.56      6.94 o 
  -8   3   1      642.12      606.16     12.30 o 
  -7   3   1       98.51       94.92      3.73 o 
  -6   3   1       21.14       18.80      1.78 o 
  -5   3   1     2148.38     2295.75     31.54 o 
  -4   3   1     2103.50     2179.82     29.64 o 
  -3   3   1       25.27       18.37      1.00 o 
  -2   3   1     3561.82     3633.33     55.35 o 
  -1   3   1     1347.80     1308.44     17.67 o 
   0   3   1       53.04       63.03      2.41 o 
   1   3   1     1336.48     1302.47     20.57 o 
   2   3   1     3535.81     3572.16     55.62 o 
   3   3   1       21.44       16.94      1.44 o 
   4   3   1     2115.87     2210.50     34.81 o 
   5   3   1     2129.04     2352.90     37.14 o 
   6   3   1       22.49       24.04      1.91 o 
   7   3   1      105.70      107.55      3.93 o 
   8   3   1      639.24      596.38     12.20 o 
   9   3   1      243.52      241.41      8.47 o 
  10   3   1      175.70      156.09     10.24 o 
  11   3   1        8.06        5.92      2.57 o 
  12   3   1       16.73       22.04      3.85 o 
 -12   4   1       37.86       34.82      4.55 o 
 -11   4   1       12.56        8.71      3.08 o 
 -10   4   1      179.42      164.24      5.94 o 
  -9   4   1      420.01      403.35      9.71 o 
  -8   4   1       92.47       90.51      4.08 o 
  -7   4   1      256.40      234.97      6.24 o 
  -6   4   1       41.09       40.73      3.00 o 
  -5   4   1      120.61      107.08      2.67 o 
  -4   4   1      710.96      762.46     14.17 o 
  -3   4   1     2026.38     2132.14     28.98 o 
  -2   4   1     1325.61     1329.70     24.42 o 
  -1   4   1        8.95        7.20      0.63 o 
   0   4   1     1007.34     1010.45     16.27 o 
   1   4   1        9.24        8.54      1.41 o 
   2   4   1     1336.90     1333.41     21.31 o 
   3   4   1     2052.86     2179.12     34.15 o 
   4   4   1      709.39      772.15     13.45 o 
   5   4   1      115.10       98.84      3.34 o 
   6   4   1       45.24       48.48      2.58 o 
   7   4   1      254.47      230.48      6.14 o 
   8   4   1       94.08       97.03      4.11 o 
   9   4   1      426.41      417.10      9.88 o 
  10   4   1      184.09      177.79      7.55 o 
  11   4   1       12.60       15.60      3.33 o 
  12   4   1       38.06       38.28      4.66 o 
 -12   5   1       10.23        9.20      3.69 o 
 -11   5   1       37.34       33.15      3.48 o 
 -10   5   1       80.25       73.09      4.29 o 
  -9   5   1       14.45       12.50      2.29 o 
  -8   5   1      144.77      145.07      6.42 o 
  -7   5   1      103.60      112.76      5.78 o 
  -6   5   1      759.12      717.92     17.58 o 
  -5   5   1      362.30      403.69     13.42 o 
  -4   5   1      327.40      356.13     11.55 o 
  -3   5   1      625.55      636.62     10.91 o 
  -2   5   1     1062.99     1021.47     14.46 o 
  -1   5   1      534.45      530.83      9.01 o 
   0   5   1     1084.90     1136.85     18.46 o 
   1   5   1      530.17      524.41      9.29 o 
   2   5   1     1081.51     1030.06     15.80 o 
   3   5   1      630.71      629.03      9.85 o 
   4   5   1      317.88      331.92      7.10 o 
   5   5   1      358.20      431.72      8.78 o 
   6   5   1      766.03      730.40     16.98 o 
   7   5   1      105.84      109.00      4.22 o 
   8   5   1      136.39      136.47      4.98 o 
   9   5   1       13.26       12.00      2.35 o 
  10   5   1       78.78       72.95      4.16 o 
  11   5   1       35.93       36.94      4.42 o 
  12   5   1        9.67        7.34      3.06 o 
 -11   6   1        1.94        4.53      2.27 o 
 -10   6   1       20.21       24.60      3.00 o 
  -9   6   1        2.51        2.87      1.98 o 
  -8   6   1        2.41        3.69      2.54 o 
  -7   6   1       41.12       32.96      2.76 o 
  -6   6   1      481.15      432.33      9.42 o 
  -5   6   1      269.42      277.40     12.25 o 
  -4   6   1      634.34      619.06     11.71 o 
  -3   6   1      471.73      497.88      8.87 o 
  -2   6   1      428.44      459.70      7.46 o 
  -1   6   1      214.44      209.89      4.03 o 
   0   6   1      106.38       86.82      3.09 o 
   1   6   1      207.85      202.88      4.71 o 
   2   6   1      431.29      475.89      7.44 o 
   3   6   1      465.09      474.73      8.10 o 
   4   6   1      623.37      592.87     11.28 o 
   5   6   1      271.69      301.34     10.73 o 
   6   6   1      483.29      431.35      9.32 o 
   7   6   1       41.98       40.43      2.88 o 
   8   6   1        3.03        0.79      1.65 o 
   9   6   1        2.37        1.79      1.94 o 
  10   6   1       19.85       21.08      2.84 o 
  11   6   1        2.01        5.22      2.85 o 
 -11   7   1       24.15       21.83      3.14 o 
 -10   7   1        8.84        5.89      2.15 o 
  -9   7   1       22.63       24.48      2.89 o 
  -8   7   1       68.88       67.13      3.98 o 
  -7   7   1      236.02      241.72      7.19 o 
  -6   7   1       25.36       21.49      2.36 o 
  -5   7   1       81.97       76.40      3.49 o 
  -4   7   1      123.26      126.53      4.25 o 
  -3   7   1      140.20      149.78      5.35 o 
  -2   7   1     1012.48     1027.53     15.00 o 
  -1   7   1       20.89       16.06      1.22 o 
   0   7   1     1512.65     1602.09     26.04 o 
   1   7   1       19.96       15.56      1.75 o 
   2   7   1     1027.62     1005.43     14.75 o 
   3   7   1      135.28      145.16      3.73 o 
   4   7   1      121.73      120.50      4.02 o 
   5   7   1       85.03       74.59      3.35 o 
   6   7   1       24.89       21.16      2.31 o 
   7   7   1      239.48      234.55     10.56 o 
   8   7   1       70.09       59.58      3.69 o 
   9   7   1       22.07       22.68      2.83 o 
  10   7   1        9.05        6.10      2.30 o 
  11   7   1       24.06       30.37      3.57 o 
 -10   8   1        3.46        4.43      2.32 o 
  -9   8   1        7.46        8.86      2.32 o 
  -8   8   1       18.46       22.10      3.22 o 
  -7   8   1       34.46       47.30      3.33 o 
  -6   8   1      352.84      349.62      8.84 o 
  -5   8   1       43.90       42.22      3.70 o 
  -4   8   1       48.34       45.55      2.94 o 
  -3   8   1       59.19       43.66      4.08 o 
  -2   8   1      433.95      424.72     11.38 o 
  -1   8   1       28.55       24.11      1.73 o 
   0   8   1      549.48      552.50      8.12 o 
   1   8   1       30.29       21.18      1.87 o 
   2   8   1      430.92      428.51     11.88 o 
   3   8   1       59.98       62.74      2.94 o 
   4   8   1       48.23       43.21      2.72 o 
   5   8   1       43.74       41.93      2.79 o 
   6   8   1      352.68      355.95     12.59 o 
   7   8   1       32.73       33.00      2.87 o 
   8   8   1       18.94       21.66      2.72 o 
   9   8   1        7.57        8.43      2.35 o 
  10   8   1        4.26        0.90      2.11 o 
 -10   9   1       52.65       65.11      4.52 o 
  -9   9   1       34.94       36.92      3.56 o 
  -8   9   1        2.90        3.40      3.34 o 
  -7   9   1        5.99        7.36      2.20 o 
  -6   9   1      104.25       91.03      4.47 o 
  -5   9   1        1.36       -0.10      1.73 o 
  -4   9   1       36.98       39.18      3.80 o 
  -3   9   1      147.52      141.09     11.60 o 
  -2   9   1        6.35        4.87      1.49 o 
  -1   9   1        0.44        0.31      0.93 o 
   0   9   1       74.81       66.42      2.24 o 
   1   9   1        0.23        0.76      1.33 o 
   2   9   1        7.73        9.60      1.65 o 
   3   9   1      150.92      133.48      5.95 o 
   4   9   1       36.37       37.16      2.71 o 
   5   9   1        1.52        0.73      1.56 o 
   6   9   1      102.96       90.43      4.22 o 
   7   9   1        5.47        5.72      2.06 o 
   8   9   1        2.70        1.27      1.92 o 
   9   9   1       34.22       26.69      3.16 o 
  10   9   1       53.07       66.40      6.54 o 
  -9  10   1       13.03       17.48      3.47 o 
  -8  10   1       16.89       18.07      2.99 o 
  -7  10   1      179.72      190.70     13.21 o 
  -6  10   1        3.45        2.20      1.92 o 
  -3  10   1      204.96      213.71      7.47 o 
  -2  10   1       98.73       90.55      3.31 o 
  -1  10   1       76.80       79.57      3.00 o 
   0  10   1       11.21       19.06      1.75 o 
   1  10   1       73.41       70.57      3.19 o 
   2  10   1       98.02       92.51      3.87 o 
   3  10   1      206.40      194.59      5.87 o 
   4  10   1      128.30      150.10     15.30 o 
   5  10   1      169.79      187.92     11.59 o 
   6  10   1        3.18        1.72      1.97 o 
   7  10   1      178.55      186.33      6.43 o 
   8  10   1       16.45       16.73      5.47 o 
   9  10   1       13.50       25.44      9.43 o 
  -8  11   1       27.16       26.53      4.20 o 
  -7  11   1        6.05        9.67      5.13 o 
  -6  11   1        3.27        4.01      2.32 o 
  -5  11   1       68.86       69.63     15.03 o 
  -3  11   1       10.67       10.57      3.16 o 
  -2  11   1        7.40        4.93      1.82 o 
  -1  11   1      125.69      134.01      5.06 o 
   0  11   1        7.19        8.94      1.66 o 
   1  11   1      125.19      132.87      4.13 o 
   2  11   1        7.27        9.21      1.94 o 
   3  11   1       12.13       12.53      3.13 o 
   4  11   1       44.31       57.81     14.59 o 
   5  11   1       68.35       66.50      7.04 o 
   6  11   1        3.24        4.39      3.00 o 
   7  11   1        6.79       12.68      3.70 o 
   8  11   1       27.29       27.95      4.45 o 
  -6  12   1       43.24       47.67     14.96 o 
  -4  12   1        8.60        8.85      2.85 o 
  -3  12   1       33.25       36.02      3.92 o 
  -2  12   1      139.99      138.32      6.52 o 
  -1  12   1        3.87        6.19      2.46 o 
   0  12   1       46.91       54.62      4.24 o 
   1  12   1        3.99        6.73      2.09 o 
   2  12   1      140.66      143.17      5.40 o 
   3  12   1       33.82       33.82      4.95 o 
   4  12   1        8.58        4.84      4.14 o 
   5  12   1       26.52       31.14      5.64 o 
   6  12   1       43.26       56.74     15.75 o 
  -4  13   1        8.73        5.95      4.14 o 
  -3  13   1       24.72       38.45      6.08 o 
  -2  13   1       66.85       67.88      5.05 o 
  -1  13   1        0.65        0.69      2.37 o 
   0  13   1       48.23       54.78      4.68 o 
   1  13   1        0.67        3.69      3.32 o 
   2  13   1       66.93       60.48      7.05 o 
   3  13   1       24.23       32.84      4.12 o 
   4  13   1        9.06       11.65      4.84 o 
   0   0   2     2240.50     2284.40     43.25 o 
   1   0   2       67.52       65.18      1.55 o 
   2   0   2       18.54       15.79      0.64 o 
   3   0   2     1419.73     1534.54     20.90 o 
   4   0   2      579.52      511.47      7.85 o 
   5   0   2       18.88       21.85      1.28 o 
   6   0   2      396.09      402.82     10.19 o 
   7   0   2      172.02      147.13      5.52 o 
   8   0   2      325.81      355.94     12.50 o 
   9   0   2      794.07      760.09     26.59 o 
  10   0   2       99.09       88.86      5.29 o 
  11   0   2      159.64      161.14      7.52 o 
  12   0   2      126.41      137.92      7.23 o 
  13   0   2        0.63       -3.72      2.60 o 
 -13   1   2        0.79       -3.73      2.49 o 
 -12   1   2       55.84       52.49      7.24 o 
 -11   1   2      164.12      168.41      7.59 o 
 -10   1   2       31.78       29.72      3.72 o 
  -9   1   2      196.10      190.81      7.34 o 
  -8   1   2      390.26      354.75     10.22 o 
  -7   1   2      172.66      163.72     14.38 o 
  -6   1   2      458.77      457.80      7.79 o 
  -5   1   2      253.06      237.80      7.08 o 
  -4   1   2     2112.35     2103.73     28.52 o 
  -3   1   2     2443.12     2470.12     38.13 o 
  -2   1   2    22409.45    21478.23    253.48 o 
  -1   1   2      129.74      144.20      3.56 o 
   0   1   2      446.51      475.85      7.81 o 
   1   1   2      128.79      139.93      3.54 o 
   2   1   2    22510.64    21497.31    329.29 o 
   3   1   2     2463.47     2497.56     38.65 o 
   4   1   2     2105.12     2109.46     33.28 o 
   5   1   2      236.13      229.93      9.74 o 
   6   1   2      458.29      460.61     11.19 o 
   7   1   2      166.78      172.56      6.08 o 
   8   1   2      396.61      397.46     10.98 o 
   9   1   2      199.24      203.49      7.62 o 
  10   1   2       35.35       38.79      3.88 o 
  11   1   2      162.25      168.58      7.61 o 
  12   1   2       56.37       53.84      5.05 o 
  13   1   2        0.85        0.43      2.82 o 
 -13   2   2       20.29       22.46      4.08 o 
 -12   2   2        3.62        2.72      3.54 o 
 -11   2   2       41.25       48.49      4.66 o 
 -10   2   2      352.89      349.25     11.09 o 
  -9   2   2      305.64      320.77      8.14 o 
  -8   2   2       12.57       17.83      2.13 o 
  -7   2   2       71.14       82.60      3.39 o 
  -6   2   2       72.22       57.37      2.18 o 
  -5   2   2       60.87       54.94      1.97 o 
  -4   2   2     1865.12     1948.03     26.52 o 
  -3   2   2      114.11       92.17      2.10 o 
  -2   2   2     5495.45     5615.89     73.93 o 
  -1   2   2     6824.28     6763.28    103.74 o 
   0   2   2      725.42      725.87      8.96 o 
   1   2   2     6813.41     7045.93     75.04 o 
   2   2   2     5496.75     5627.67     65.99 o 
   3   2   2      105.35       85.29      2.10 o 
   4   2   2     1872.59     1947.05     37.23 o 
   5   2   2       68.19       65.91      2.53 o 
   6   2   2       77.43       64.45      5.01 o 
   7   2   2       71.25       82.10      4.90 o 
   8   2   2       11.22       15.65      2.41 o 
   9   2   2      303.89      314.38      9.90 o 
  10   2   2      355.46      334.97     10.70 o 
  11   2   2       40.49       53.09      4.75 o 
  12   2   2        3.31        4.34      3.99 o 
  13   2   2       20.76       20.26      4.02 o 
 -12   3   2       45.08       50.65      5.11 o 
 -11   3   2       81.08       72.44      5.39 o 
 -10   3   2      179.31      168.44      5.94 o 
  -9   3   2       14.19       15.18      2.33 o 
  -8   3   2      104.47       99.36      4.09 o 
  -7   3   2      178.80      174.92      5.22 o 
  -6   3   2      441.00      466.66      7.91 o 
  -5   3   2      961.47     1118.99     14.38 o 
  -4   3   2      678.96      710.88      9.88 o 
  -3   3   2     1965.90     2009.06     27.34 o 
  -2   3   2     2700.18     2740.30     36.63 o 
  -1   3   2     1575.52     1578.14     60.11 o 
   0   3   2    18377.65    17866.22    231.25 o 
   1   3   2     1533.87     1540.82     20.91 o 
   2   3   2     2643.96     2738.89     41.91 o 
   3   3   2     2026.65     2056.60     32.06 o 
   4   3   2      712.37      754.24     17.89 o 
   5   3   2      952.00     1141.73     19.07 o 
   6   3   2      438.34      465.09      9.39 o 
   7   3   2      184.92      194.47      9.96 o 
   8   3   2      112.88      101.79      5.14 o 
   9   3   2       16.24       23.79      3.25 o 
  10   3   2      172.63      169.67      7.24 o 
  11   3   2       81.86       84.45      8.40 o 
  12   3   2       45.62       56.55      5.21 o 
 -12   4   2        2.71        2.99      2.84 o 
 -11   4   2       58.53       60.26      4.14 o 
 -10   4   2       38.42       32.60      3.23 o 
  -9   4   2      492.91      493.86     11.15 o 
  -8   4   2       79.15       73.75      3.74 o 
  -7   4   2      181.28      183.96      5.43 o 
  -6   4   2       97.37       96.29      5.01 o 
  -5   4   2      424.97      441.73      7.46 o 
  -4   4   2      522.22      647.21      9.99 o 
  -3   4   2      343.19      382.64     13.34 o 
  -2   4   2     1413.33     1490.83     23.62 o 
  -1   4   2      590.42      591.82     10.06 o 
   0   4   2      100.64      122.06      2.43 o 
   1   4   2      606.45      604.85     12.04 o 
   2   4   2     1428.05     1501.51     20.70 o 
   3   4   2      342.28      390.35      6.42 o 
   4   4   2      540.27      651.41     14.41 o 
   5   4   2      441.35      461.11      9.01 o 
   6   4   2       94.01       92.06      5.34 o 
   7   4   2      184.20      176.41      6.51 o 
   8   4   2       81.68       84.76      3.85 o 
   9   4   2      489.00      493.25     13.45 o 
  10   4   2       38.82       37.16      5.01 o 
  11   4   2       58.24       56.22      4.82 o 
  12   4   2        2.63        0.65      2.82 o 
 -12   5   2        3.90        4.04      2.28 o 
 -11   5   2       37.93       38.65      3.62 o 
 -10   5   2        1.29        0.48      1.93 o 
  -9   5   2       31.04       34.62      3.06 o 
  -8   5   2       36.09       29.52      2.74 o 
  -7   5   2       62.70       68.08      3.54 o 
  -6   5   2      675.37      662.65     18.41 o 
  -5   5   2      235.13      223.58      7.13 o 
  -4   5   2      922.98      923.82     13.69 o 
  -3   5   2      638.71      681.12     11.48 o 
  -2   5   2      775.09      805.26     13.51 o 
  -1   5   2     2349.08     2442.77     33.14 o 
   0   5   2      245.17      255.30      4.44 o 
   1   5   2     2397.52     2494.37     38.53 o 
   2   5   2      758.63      797.39     11.81 o 
   3   5   2      613.06      623.84      9.93 o 
   4   5   2      938.37      938.75     20.84 o 
   5   5   2      231.23      238.44      5.74 o 
   6   5   2      674.47      682.21     12.91 o 
   7   5   2       58.56       61.11      3.26 o 
   8   5   2       39.61       36.32      2.88 o 
   9   5   2       28.99       29.50      2.87 o 
  10   5   2        1.18       -1.10      3.18 o 
  11   5   2       37.57       33.39      4.27 o 
  12   5   2        3.85        2.56      2.80 o 
 -11   6   2       49.34       58.08      4.31 o 
 -10   6   2       55.30       55.20      3.93 o 
  -9   6   2       12.80       13.69      3.16 o 
  -8   6   2       15.14       21.29      5.05 o 
  -7   6   2       13.60       10.49      2.07 o 
  -6   6   2       78.27       79.41      6.35 o 
  -5   6   2      438.63      451.21      9.55 o 
  -4   6   2      199.30      192.82      6.22 o 
  -3   6   2      207.68      223.31      4.93 o 
  -2   6   2      362.12      363.09      6.12 o 
  -1   6   2      196.40      180.71      3.24 o 
   0   6   2      170.51      184.91      3.70 o 
   1   6   2      188.02      169.27      4.15 o 
   2   6   2      361.84      347.07      7.11 o 
   3   6   2      202.91      215.32      4.53 o 
   4   6   2      198.65      187.95      8.19 o 
   5   6   2      450.21      445.71     14.43 o 
   6   6   2       75.90       83.51      3.58 o 
   7   6   2       10.89        7.47      2.02 o 
   8   6   2       15.81       18.08      3.25 o 
   9   6   2       12.65       16.45      2.46 o 
  10   6   2       52.95       45.00      3.56 o 
  11   6   2       48.16       57.22      5.11 o 
 -11   7   2        8.81        9.11      2.54 o 
 -10   7   2       12.70       12.31      2.57 o 
  -9   7   2       53.87       54.10      3.78 o 
  -8   7   2       48.55       45.90      4.24 o 
  -7   7   2      352.92      340.89      8.58 o 
  -6   7   2      102.33      103.49      4.52 o 
  -5   7   2       22.65       22.81      2.32 o 
  -4   7   2      234.37      231.60      7.27 o 
  -3   7   2      220.61      201.60      6.43 o 
  -2   7   2      327.98      331.32      5.92 o 
  -1   7   2      190.29      192.42      6.23 o 
   0   7   2      488.91      483.90      7.91 o 
   1   7   2      188.72      184.18      4.59 o 
   2   7   2      317.12      321.36      7.56 o 
   3   7   2      211.20      193.23      9.25 o 
   4   7   2      232.22      231.33     16.56 o 
   5   7   2       25.46       21.06      2.09 o 
   6   7   2       99.79      107.58      4.25 o 
   7   7   2      348.60      331.90     12.39 o 
   8   7   2       50.02       39.30      3.07 o 
   9   7   2       55.37       57.35      3.73 o 
  10   7   2       12.89       14.57      2.56 o 
  11   7   2        9.02        9.83      3.17 o 
 -10   8   2        0.48        3.43      2.19 o 
  -9   8   2        0.75       -0.30      1.83 o 
  -8   8   2        3.37        4.83      2.00 o 
  -7   8   2       41.27       35.11      3.12 o 
  -6   8   2        8.56        7.54      2.05 o 
  -5   8   2      131.02      149.71      8.41 o 
  -4   8   2      113.63      117.01      5.75 o 
  -3   8   2       32.81       32.58      2.90 o 
  -2   8   2      100.60      101.28      9.52 o 
  -1   8   2      358.09      360.24      6.83 o 
   0   8   2        0.13       -0.06      0.80 o 
   1   8   2      350.92      353.86      8.03 o 
   2   8   2      100.20       99.39      3.50 o 
   3   8   2       30.51       30.96      1.95 o 
   4   8   2      112.39      103.19      3.87 o 
   5   8   2      133.05      134.94      6.42 o 
   6   8   2        7.69        6.96      1.87 o 
   7   8   2       41.68       41.62      3.05 o 
   8   8   2        3.29        3.97      1.93 o 
   9   8   2        0.71       -1.19      1.78 o 
  10   8   2        0.38        0.54      2.00 o 
 -10   9   2       10.93       10.97      2.74 o 
  -9   9   2        0.67        0.69      2.07 o 
  -8   9   2       61.89       61.53      4.13 o 
  -7   9   2       15.64       21.38      2.94 o 
  -6   9   2       82.66       90.81      4.50 o 
  -5   9   2      224.16      221.92     16.97 o 
  -4   9   2       26.65       24.93      3.04 o 
  -3   9   2      118.17      126.50      5.77 o 
  -2   9   2      103.98      106.05      3.27 o 
  -1   9   2       38.41       37.34      2.02 o 
   0   9   2        0.46        0.62      0.83 o 
   1   9   2       35.73       37.37      2.05 o 
   2   9   2      104.50       99.84      3.76 o 
   3   9   2      122.29      136.02      6.29 o 
   4   9   2       24.61       23.98      2.30 o 
   5   9   2      222.84      208.03      6.11 o 
   6   9   2       82.95       86.92      4.10 o 
   7   9   2       14.80       13.53      2.82 o 
   8   9   2       60.57       65.90      5.21 o 
   9   9   2        0.50        3.14      3.04 o 
  10   9   2       11.26       12.91      3.71 o 
  -9  10   2       15.99       18.47      3.11 o 
  -8  10   2       20.39       24.56      4.00 o 
  -7  10   2       16.16       18.54      2.95 o 
  -6  10   2       74.92       84.54     12.56 o 
  -5  10   2        4.28        6.84      3.29 o 
  -4  10   2       87.60       90.25     10.52 o 
  -3  10   2       87.40       74.02      4.53 o 
  -2  10   2       77.21       78.87      3.65 o 
  -1  10   2       55.24       57.45      2.63 o 
   0  10   2      101.64       93.96      3.25 o 
   1  10   2       56.18       59.75      3.20 o 
   2  10   2       76.63       74.75      3.07 o 
   3  10   2       87.30       97.57      7.60 o 
   4  10   2       84.93       85.74     14.84 o 
   5  10   2        3.99        5.06      2.62 o 
   6  10   2       75.81       78.31      5.31 o 
   7  10   2       15.17       25.00      3.77 o 
   8  10   2       20.64       24.00      4.45 o 
   9  10   2       16.28       13.39      3.56 o 
  -8  11   2       37.73       39.06      5.78 o 
  -7  11   2       11.88       19.63      5.40 o 
  -6  11   2       53.77       67.28      7.48 o 
  -4  11   2       17.48       16.65      3.21 o 
  -3  11   2       84.40       86.40      5.13 o 
  -2  11   2      171.18      160.15      6.68 o 
  -1  11   2       24.72       25.70      3.23 o 
   0  11   2      173.97      167.72     10.56 o 
   1  11   2       24.66       26.57      3.48 o 
   2  11   2      175.32      178.05      5.73 o 
   3  11   2       86.12       81.69      5.05 o 
   4  11   2       17.88       15.12      4.49 o 
   5  11   2       38.14       46.67      4.65 o 
   6  11   2       54.46       73.29      6.50 o 
   7  11   2       12.49       14.54      3.53 o 
   8  11   2       39.23       42.45      4.89 o 
  -6  12   2        7.67        8.19      5.81 o 
  -5  12   2       15.78       18.41      3.41 o 
  -4  12   2       53.49       61.62      4.83 o 
  -3  12   2       36.39       39.59      8.02 o 
  -2  12   2       12.12       21.98      3.42 o 
  -1  12   2       15.96       18.85      3.06 o 
   0  12   2        1.17        5.05      2.18 o 
   1  12   2       15.87       17.15      3.08 o 
   2  12   2       11.85       11.20      2.43 o 
   3  12   2       36.74       36.90      4.05 o 
   4  12   2       53.53       56.20      6.51 o 
   5  12   2       15.77       17.27      5.12 o 
   6  12   2        8.39        7.73      4.58 o 
  -4  13   2       19.75       20.20      3.66 o 
  -3  13   2        9.80       11.29      3.05 o 
  -2  13   2       11.60       12.24      3.09 o 
  -1  13   2       91.77      103.61      5.89 o 
   0  13   2        4.71        4.58      2.49 o 
   1  13   2       90.70       93.69      5.88 o 
   2  13   2       10.90       11.72      3.30 o 
   3  13   2       10.06       11.33      4.32 o 
   4  13   2       20.16       23.96      5.58 o 
   1   0   3     7041.64     7465.31    110.17 o 
   2   0   3     6869.55     7094.47     83.00 o 
   3   0   3       64.95       67.82      1.56 o 
   4   0   3     3781.04     3774.45     50.19 o 
   5   0   3       13.36       18.96      1.25 o 
   6   0   3      161.48      138.02      3.44 o 
   7   0   3      269.60      257.98     17.31 o 
   8   0   3      296.89      289.11     14.19 o 
   9   0   3       35.57       36.91      4.04 o 
  10   0   3        9.83        5.55      2.39 o 
  11   0   3      238.03      240.36     14.76 o 
  12   0   3       41.71       53.76      5.25 o 
  13   0   3       27.60       33.36      5.83 o 
 -13   1   3        9.29        5.72      4.68 o 
 -12   1   3        2.88        2.44      4.77 o 
 -11   1   3       31.69       30.23      4.02 o 
 -10   1   3      113.99      103.30      5.82 o 
  -9   1   3      453.31      453.36     12.67 o 
  -8   1   3       35.98       36.38      2.62 o 
  -7   1   3      275.09      254.33      5.35 o 
  -6   1   3      526.63      536.43      8.85 o 
  -5   1   3      630.02      695.63     10.59 o 
  -4   1   3     1080.16     1081.42     13.60 o 
  -3   1   3     5884.11     6000.75     70.46 o 
  -2   1   3     4401.40     4502.61     59.26 o 
  -1   1   3     3993.70     4180.24     63.41 o 
   0   1   3     5527.57     5722.07     75.82 o 
   1   1   3     4085.02     4276.48     46.22 o 
   2   1   3     4440.79     4527.23     53.18 o 
   3   1   3     5835.52     5935.94     77.93 o 
   4   1   3     1083.16     1064.49     17.75 o 
   5   1   3      626.99      691.88     12.40 o 
   6   1   3      530.33      524.62     14.28 o 
   7   1   3      268.73      253.69     13.16 o 
   8   1   3       37.28       34.49      3.13 o 
   9   1   3      463.76      478.49     13.05 o 
  10   1   3      116.75      116.33      5.92 o 
  11   1   3       33.69       35.92      4.16 o 
  12   1   3        3.14        2.51      3.16 o 
  13   1   3        8.42        8.14      3.40 o 
 -12   2   3       89.15       81.71      5.93 o 
 -11   2   3        4.05        1.21      2.51 o 
 -10   2   3        9.72        8.32      2.72 o 
  -9   2   3       52.25       51.69      3.32 o 
  -8   2   3      163.33      149.49      4.95 o 
  -7   2   3      500.30      484.63      8.45 o 
  -6   2   3       71.02       76.98      2.50 o 
  -5   2   3      750.42      752.01     10.08 o 
  -4   2   3      516.57      626.10      8.37 o 
  -3   2   3     5278.03     5526.46     65.39 o 
  -2   2   3     1590.53     1596.07     21.45 o 
  -1   2   3     2060.54     2089.73     32.24 o 
   0   2   3    18887.69    18396.77    242.42 o 
   1   2   3     2020.19     2100.21     22.99 o 
   2   2   3     1578.12     1586.20     17.65 o 
   3   2   3     5322.11     5601.04     84.61 o 
   4   2   3      515.16      625.71     18.69 o 
   5   2   3      725.53      737.93     13.13 o 
   6   2   3       67.64       75.22      4.56 o 
   7   2   3      500.15      471.14     11.94 o 
   8   2   3      168.14      161.20      7.61 o 
   9   2   3       54.96       64.90      6.75 o 
  10   2   3       10.16       12.14      2.82 o 
  11   2   3        3.94        4.93      2.62 o 
  12   2   3       90.48       86.64      7.39 o 
 -12   3   3       22.64       32.09      4.30 o 
 -11   3   3       34.34       29.80      4.00 o 
 -10   3   3       49.28       56.90      3.71 o 
  -9   3   3        6.22        3.90      1.96 o 
  -8   3   3      289.94      278.50      9.12 o 
  -7   3   3      773.03      724.06     14.02 o 
  -6   3   3      150.77      144.51      3.00 o 
  -5   3   3     2563.93     2752.61     33.37 o 
  -4   3   3     3410.29     3566.74     42.30 o 
  -3   3   3      242.44      241.49      4.06 o 
  -2   3   3     4542.77     4757.52     62.98 o 
  -1   3   3      603.68      672.95      9.39 o 
   0   3   3     1827.69     1819.52     21.81 o 
   1   3   3      594.71      662.53      7.76 o 
   2   3   3     4566.07     4940.91     58.02 o 
   3   3   3      227.79      231.16      4.21 o 
   4   3   3     3430.09     3514.12     84.66 o 
   5   3   3     2554.15     2821.54     44.27 o 
   6   3   3      148.86      146.28      5.65 o 
   7   3   3      794.88      752.67     17.18 o 
   8   3   3      297.95      294.52      8.99 o 
   9   3   3        6.55        7.19      2.37 o 
  10   3   3       51.93       57.27      5.70 o 
  11   3   3       33.25       28.89      3.89 o 
  12   3   3       22.24       28.43      4.22 o 
 -12   4   3        6.20        7.83      3.09 o 
 -11   4   3       28.82       27.40      3.17 o 
 -10   4   3       31.07       37.23      3.29 o 
  -9   4   3      220.70      208.27      6.49 o 
  -8   4   3      231.51      189.87      7.57 o 
  -7   4   3       86.09       84.80      3.71 o 
  -6   4   3       82.92       70.09      3.46 o 
  -5   4   3      601.69      609.63     10.78 o 
  -4   4   3     2202.63     2271.42     31.89 o 
  -3   4   3     1237.03     1348.56     18.62 o 
  -2   4   3      169.29      162.62      3.06 o 
  -1   4   3       14.27       17.63      0.87 o 
   0   4   3     1504.76     1589.04     19.29 o 
   1   4   3       22.38       23.63      1.08 o 
   2   4   3      160.90      160.44      2.88 o 
   3   4   3     1182.63     1297.91     24.61 o 
   4   4   3     2208.62     2316.52     36.52 o 
   5   4   3      604.75      600.14     11.18 o 
   6   4   3       90.09       81.06      3.28 o 
   7   4   3       89.18       85.64      3.64 o 
   8   4   3      228.19      200.52     12.38 o 
   9   4   3      224.19      231.13      8.11 o 
  10   4   3       30.86       27.81      3.54 o 
  11   4   3       27.86       29.83      8.60 o 
  12   4   3        5.99        5.55      3.09 o 
 -12   5   3       62.15       83.01      5.06 o 
 -11   5   3       13.13       11.80      2.63 o 
 -10   5   3        3.60        0.58      2.57 o 
  -9   5   3        9.96        8.98      2.22 o 
  -8   5   3       81.11       76.08      3.97 o 
  -7   5   3      475.45      464.51     10.08 o 
  -6   5   3      171.23      172.29      5.24 o 
  -5   5   3      252.36      256.36      9.13 o 
  -4   5   3     1639.50     1670.97     24.90 o 
  -3   5   3      359.84      379.95      7.39 o 
  -2   5   3      218.40      225.65      5.03 o 
  -1   5   3     1515.93     1676.52     23.00 o 
   0   5   3       58.99       79.87      2.05 o 
   1   5   3     1548.68     1695.93     23.19 o 
   2   5   3      236.61      257.86      6.95 o 
   3   5   3      356.67      376.88      6.45 o 
   4   5   3     1630.71     1628.17     26.70 o 
   5   5   3      262.60      255.19      7.56 o 
   6   5   3      172.49      178.35      5.04 o 
   7   5   3      469.52      460.49     25.05 o 
   8   5   3       82.66       80.26      7.47 o 
   9   5   3        9.52       11.09      2.69 o 
  10   5   3        3.92        3.84      2.30 o 
  11   5   3       14.33       21.36      7.29 o 
  12   5   3       61.58       75.89      5.88 o 
 -11   6   3        7.63        6.45      2.40 o 
 -10   6   3       47.47       42.27      3.58 o 
  -9   6   3      135.93      127.89      5.24 o 
  -8   6   3       72.48       71.01      3.86 o 
  -7   6   3      191.71      174.79      5.67 o 
  -6   6   3       77.07       73.41      3.71 o 
  -5   6   3     1833.67     1841.36     30.57 o 
  -4   6   3      163.33      155.53     10.05 o 
  -3   6   3      252.49      264.38      5.73 o 
  -2   6   3      492.99      509.96      9.53 o 
  -1   6   3      184.53      173.68      3.44 o 
   0   6   3     1083.46     1098.03     15.66 o 
   1   6   3      179.81      166.54      3.97 o 
   2   6   3      499.81      522.36      8.35 o 
   3   6   3      235.42      258.17      5.82 o 
   4   6   3      162.69      155.37      4.25 o 
   5   6   3     1838.92     1862.64     70.41 o 
   6   6   3       77.70       75.12      3.45 o 
   7   6   3      196.81      181.35      5.46 o 
   8   6   3       73.70       72.77      3.78 o 
   9   6   3      132.33      124.22      5.07 o 
  10   6   3       46.29       45.86      4.31 o 
  11   6   3        7.62        8.89      3.11 o 
 -11   7   3       87.18       97.89      5.28 o 
 -10   7   3       12.02       17.10      2.68 o 
  -9   7   3       66.91       59.47      3.96 o 
  -8   7   3      132.75      134.94      6.81 o 
  -7   7   3      190.91      172.75      5.74 o 
  -6   7   3       53.74       44.55      3.07 o 
  -5   7   3      267.71      276.70      8.23 o 
  -4   7   3      188.87      194.96      6.74 o 
  -3   7   3      178.63      191.70      6.92 o 
  -2   7   3      347.55      336.70      7.02 o 
  -1   7   3       39.41       42.32      1.55 o 
   0   7   3      166.35      191.91      3.98 o 
   1   7   3       36.26       39.77      2.89 o 
   2   7   3      337.03      326.53      5.46 o 
   3   7   3      183.03      204.14      4.45 o 
   4   7   3      186.22      183.95      5.70 o 
   5   7   3      267.56      261.37      6.44 o 
   6   7   3       51.14       43.83      2.85 o 
   7   7   3      183.66      165.58      5.36 o 
   8   7   3      130.59      142.79      5.21 o 
   9   7   3       66.61       60.92      3.82 o 
  10   7   3       12.08       10.57      2.50 o 
  11   7   3       86.54       93.58      6.23 o 
 -10   8   3        7.94       12.90      2.72 o 
  -9   8   3       32.42       34.54      3.57 o 
  -8   8   3       78.68       81.55      4.39 o 
  -7   8   3       18.08       23.43      3.76 o 
  -6   8   3      724.89      711.03     23.34 o 
  -5   8   3      272.43      274.57     19.06 o 
  -4   8   3       79.95       70.80      4.31 o 
  -3   8   3       43.75       39.27      3.22 o 
  -2   8   3      128.76      121.77      3.78 o 
  -1   8   3       97.75       92.44      2.46 o 
   0   8   3      136.57      132.65      4.05 o 
   1   8   3       97.27       92.78      3.42 o 
   2   8   3      130.12      121.96      3.41 o 
   3   8   3       41.22       37.19      2.08 o 
   4   8   3       72.94       70.28      3.63 o 
   5   8   3      273.81      264.76      6.66 o 
   6   8   3      723.98      695.89     13.67 o 
   7   8   3       17.70       25.08      2.60 o 
   8   8   3       78.60       87.79      4.32 o 
   9   8   3       33.67       34.26      4.21 o 
  10   8   3        8.48       18.65      3.77 o 
  -9   9   3       13.05       11.04      2.57 o 
  -8   9   3       20.55       22.48      4.53 o 
  -7   9   3        6.92        2.37      1.97 o 
  -6   9   3       86.79       97.93      9.10 o 
  -5   9   3       27.06       31.08      3.07 o 
  -4   9   3       98.53       93.32      5.08 o 
  -3   9   3       27.96       25.62      3.07 o 
  -2   9   3      459.25      428.60     11.49 o 
  -1   9   3       15.36       13.73      1.25 o 
   0   9   3        5.72        9.19      1.26 o 
   1   9   3       16.86       17.17      1.57 o 
   2   9   3      460.11      437.18     15.40 o 
   3   9   3       27.26       23.29      2.37 o 
   4   9   3       96.83      101.10      4.64 o 
   5   9   3       26.06       32.49      3.55 o 
   6   9   3       86.67       80.64      5.12 o 
   7   9   3        6.18        3.92      2.55 o 
   8   9   3       20.44       21.66      3.65 o 
   9   9   3       13.08       16.65      3.47 o 
  -9  10   3        1.82        6.29      2.53 o 
  -8  10   3        1.06        1.24      2.75 o 
  -7  10   3       36.54       36.67      4.79 o 
  -6  10   3       18.01       21.52      3.09 o 
  -5  10   3       15.68       20.44      6.27 o 
  -4  10   3       76.54       65.10      4.82 o 
  -3  10   3       13.06        9.81      2.46 o 
  -2  10   3      209.52      195.94      7.33 o 
  -1  10   3      138.40      127.59      8.77 o 
   0  10   3       41.94       34.28      3.21 o 
   1  10   3      137.14      126.98      4.43 o 
   2  10   3      210.44      215.25      6.10 o 
   3  10   3       13.06        8.34      2.05 o 
   4  10   3       76.23       68.95      7.11 o 
   5  10   3       15.82       21.28      4.34 o 
   6  10   3       17.86       20.68      3.92 o 
   7  10   3       35.54       35.78      4.13 o 
   8  10   3        1.19       -1.55      2.57 o 
   9  10   3        1.76        3.71      2.96 o 
  -7  11   3       11.89       13.46      2.97 o 
  -6  11   3        3.49        3.07      5.72 o 
  -4  11   3       38.15       32.15      3.74 o 
  -3  11   3      166.01      173.30      7.17 o 
  -2  11   3       41.72       51.14      6.42 o 
  -1  11   3       61.78       60.60     10.89 o 
   0  11   3       20.56       22.43      3.07 o 
   1  11   3       62.93       65.32      6.71 o 
   2  11   3       42.67       46.23      3.21 o 
   3  11   3      166.31      183.66      7.69 o 
   4  11   3       38.91       40.21      3.44 o 
   5  11   3       11.87        7.55      4.01 o 
   6  11   3        3.87       -2.26      3.30 o 
   7  11   3       12.16       12.48      4.62 o 
  -6  12   3        3.40        4.60      6.90 o 
  -5  12   3        2.14        2.91      3.06 o 
  -4  12   3        9.17        5.71      2.65 o 
  -3  12   3        3.05        1.15      2.26 o 
  -2  12   3       42.71       40.29      7.52 o 
  -1  12   3        1.38        4.74      2.33 o 
   0  12   3       24.37       18.41      3.01 o 
   1  12   3        1.09        1.87      3.22 o 
   2  12   3       42.52       49.06      6.44 o 
   3  12   3        3.03        3.10      2.58 o 
   4  12   3        9.62        8.77      2.34 o 
   5  12   3        2.27        0.92      2.92 o 
   6  12   3        3.25        1.04      3.93 o 
  -4  13   3       22.91       32.28      4.25 o 
  -3  13   3        8.42        8.13      2.94 o 
  -2  13   3        6.23        7.24      2.63 o 
  -1  13   3        8.90        9.35      2.78 o 
   0  13   3       70.65       75.42      5.30 o 
   1  13   3        8.89       12.67      4.36 o 
   2  13   3        6.24        5.20      2.78 o 
   3  13   3        7.99        5.36      3.73 o 
   4  13   3       22.89       36.61      7.12 o 
   0   0   4    14589.62    14460.53    401.15 o 
   1   0   4      156.06      171.00      2.98 o 
   2   0   4      818.01      842.42     10.56 o 
   3   0   4     1560.33     1583.70     19.34 o 
   4   0   4        9.39        8.12      0.76 o 
   5   0   4      794.88      881.90     11.67 o 
   6   0   4     2845.76     3002.21     40.90 o 
   7   0   4        2.40        1.70      0.98 o 
   8   0   4      100.53      101.40      4.62 o 
   9   0   4      147.88      145.56      6.39 o 
  10   0   4       23.02       18.63      3.12 o 
  11   0   4       72.86       72.99      5.38 o 
  12   0   4       18.51       21.78      3.88 o 
 -12   1   4       64.67       69.13      5.70 o 
 -11   1   4      125.63      109.30      6.25 o 
 -10   1   4       58.49       51.65      4.39 o 
  -9   1   4      387.79      400.93      9.34 o 
  -8   1   4      484.03      461.43      8.51 o 
  -7   1   4       60.87       63.07      2.19 o 
  -6   1   4      225.54      250.54      4.46 o 
  -5   1   4      505.17      497.25      7.27 o 
  -4   1   4      212.93      205.41      3.49 o 
  -3   1   4      671.17      685.75      9.01 o 
  -2   1   4     1505.10     1540.55     26.66 o 
  -1   1   4     2181.85     2147.89     34.75 o 
   0   1   4        1.99        2.70      0.68 o 
   1   1   4     2233.81     2276.42     27.17 o 
   2   1   4     1499.14     1519.73     16.79 o 
   3   1   4      675.79      688.15      8.87 o 
   4   1   4      208.51      200.75      3.43 o 
   5   1   4      527.24      527.70      8.80 o 
   6   1   4      226.97      249.74      5.94 o 
   7   1   4       62.71       64.73      3.59 o 
   8   1   4      487.39      467.50     12.21 o 
   9   1   4      390.29      404.41     11.58 o 
  10   1   4       61.08       52.75      4.39 o 
  11   1   4      125.25      123.76      6.57 o 
  12   1   4       63.17       58.63      5.19 o 
 -12   2   4       66.41       64.99      5.52 o 
 -11   2   4      111.36      104.41     13.28 o 
 -10   2   4       69.37       63.74      3.79 o 
  -9   2   4      196.10      180.55      5.82 o 
  -8   2   4      107.96      100.01      3.40 o 
  -7   2   4      151.31      150.59      3.33 o 
  -6   2   4      284.27      266.94      5.29 o 
  -5   2   4     1348.88     1402.56     17.71 o 
  -4   2   4      914.64      909.13     12.69 o 
  -3   2   4      154.53      134.89      2.50 o 
  -2   2   4     2619.03     2593.55     34.72 o 
  -1   2   4     4837.68     4995.54     75.79 o 
   0   2   4     3232.80     3344.97     60.78 o 
   1   2   4     4877.89     5087.00     60.32 o 
   2   2   4     2585.04     2629.17     31.42 o 
   3   2   4      137.64      123.75      2.71 o 
   4   2   4      896.35      896.18     13.21 o 
   5   2   4     1339.89     1399.29     23.19 o 
   6   2   4      289.88      273.57      6.69 o 
   7   2   4      142.48      137.85      5.42 o 
   8   2   4      100.55       96.92      4.76 o 
   9   2   4      196.85      200.62      7.46 o 
  10   2   4       67.83       65.65      4.69 o 
  11   2   4      111.26      113.08      7.44 o 
  12   2   4       66.46       72.31      5.60 o 
 -12   3   4       48.54       46.84      9.08 o 
 -11   3   4       93.74      102.19      4.97 o 
 -10   3   4       32.31       31.95      3.11 o 
  -9   3   4      141.66      126.99      4.94 o 
  -8   3   4       83.92       79.55      3.11 o 
  -7   3   4       42.54       33.47      2.01 o 
  -6   3   4      119.11      119.87      2.93 o 
  -5   3   4      344.40      328.15      6.94 o 
  -4   3   4     2295.13     2487.16     30.21 o 
  -3   3   4      304.35      289.66      4.94 o 
  -2   3   4       47.96       51.52      2.62 o 
  -1   3   4     2433.31     2561.37     34.40 o 
   0   3   4       40.69       39.15      1.63 o 
   1   3   4     2443.41     2605.54     28.30 o 
   2   3   4       44.18       47.44      1.24 o 
   3   3   4      311.87      296.53      4.19 o 
   4   3   4     2310.42     2528.40     44.23 o 
   5   3   4      335.94      318.63      6.81 o 
   6   3   4      130.37      134.89      4.05 o 
   7   3   4       41.95       31.03      2.76 o 
   8   3   4       84.40       86.76      4.77 o 
   9   3   4      139.21      136.18      6.00 o 
  10   3   4       31.56       36.32      3.82 o 
  11   3   4       90.99       99.87      5.87 o 
  12   3   4       49.46       54.16      5.12 o 
 -12   4   4       13.47       16.37      2.87 o 
 -11   4   4       29.26       34.38      4.66 o 
 -10   4   4      159.59      143.19      6.06 o 
  -9   4   4       90.73       76.39      5.00 o 
  -8   4   4       11.45       12.65      2.40 o 
  -7   4   4       68.98       54.78      3.16 o 
  -6   4   4      256.54      228.78      4.95 o 
  -5   4   4       24.11       23.29      2.29 o 
  -4   4   4      777.88      781.46     10.49 o 
  -3   4   4     1067.43     1056.39     14.87 o 
  -2   4   4     1998.73     1982.70     27.05 o 
  -1   4   4     1052.69     1129.20     15.56 o 
   0   4   4     2498.11     2738.26     32.88 o 
   1   4   4     1052.29     1126.75     15.06 o 
   2   4   4     1983.91     2057.54     22.82 o 
   3   4   4     1037.46     1046.59     12.44 o 
   4   4   4      777.39      797.55     11.95 o 
   5   4   4       26.62       23.19      1.53 o 
   6   4   4      265.90      236.44      7.03 o 
   7   4   4       69.22       61.04      3.72 o 
   8   4   4        9.26       11.48      2.42 o 
   9   4   4       91.16       80.34      6.54 o 
  10   4   4      162.18      164.86      7.08 o 
  11   4   4       27.45       24.90      3.71 o 
  12   4   4       13.44       20.59      3.93 o 
 -12   5   4       28.81       34.08      3.74 o 
 -11   5   4       59.92       59.21     10.13 o 
 -10   5   4        2.20        1.57      1.96 o 
  -9   5   4       92.87      103.07      4.63 o 
  -8   5   4      169.01      159.01      5.48 o 
  -7   5   4      129.10      135.23      4.88 o 
  -6   5   4      350.17      322.89      7.64 o 
  -5   5   4       77.29       74.98      2.69 o 
  -4   5   4      166.20      175.31      4.55 o 
  -3   5   4      180.99      182.87      3.57 o 
  -2   5   4      430.65      418.08      6.35 o 
  -1   5   4      512.97      547.66      8.16 o 
   0   5   4     2568.85     2633.13     43.29 o 
   1   5   4      499.89      547.37      6.89 o 
   2   5   4      445.71      440.45      5.80 o 
   3   5   4      184.47      197.24      3.89 o 
   4   5   4      171.35      180.06      5.33 o 
   5   5   4       79.94       78.90      3.00 o 
   6   5   4      339.19      320.05      7.36 o 
   7   5   4      129.25      142.49      4.71 o 
   8   5   4      166.21      153.16      8.05 o 
   9   5   4       95.77      108.98      5.52 o 
  10   5   4        2.93        4.84      2.45 o 
  11   5   4       58.91       57.14      5.66 o 
  12   5   4       27.86       28.50      4.11 o 
 -11   6   4        6.77        4.65      2.36 o 
 -10   6   4        3.50        2.22      2.24 o 
  -9   6   4       11.55       14.53      2.54 o 
  -8   6   4      230.39      219.96      6.76 o 
  -7   6   4       39.37       40.36      3.03 o 
  -6   6   4      175.87      167.16      6.91 o 
  -5   6   4      851.12      792.85     15.14 o 
  -4   6   4      105.28      104.49      6.29 o 
  -3   6   4      340.87      345.80      7.23 o 
  -2   6   4      869.38      904.87     13.16 o 
  -1   6   4      208.86      216.44      4.80 o 
   0   6   4      933.52      859.15     14.94 o 
   1   6   4      203.08      217.31      8.25 o 
   2   6   4      867.99      899.33     12.00 o 
   3   6   4      340.46      349.09      5.66 o 
   4   6   4      106.25      108.68      3.11 o 
   5   6   4      865.11      822.34     21.81 o 
   6   6   4      175.56      159.45      4.91 o 
   7   6   4       38.44       46.05      2.95 o 
   8   6   4      232.42      249.39      6.85 o 
   9   6   4       12.25       19.67      4.99 o 
  10   6   4        3.08        2.94      2.49 o 
  11   6   4        6.96        9.00      4.01 o 
 -11   7   4       16.10       21.50      3.20 o 
 -10   7   4       17.10       16.24      2.78 o 
  -9   7   4        3.63        6.32      2.15 o 
  -8   7   4        5.59        5.64      2.07 o 
  -7   7   4       85.89       83.86      4.69 o 
  -6   7   4       57.56       53.79      3.62 o 
  -5   7   4      139.92      147.49      5.13 o 
  -4   7   4      371.55      365.50     10.08 o 
  -3   7   4      222.20      227.62      5.56 o 
  -2   7   4      111.84      108.54      2.84 o 
  -1   7   4      134.73      125.76      3.78 o 
   0   7   4      136.20      131.24      3.12 o 
   1   7   4      130.90      124.86      4.18 o 
   2   7   4      110.09      113.42      2.72 o 
   3   7   4      218.46      226.80      4.33 o 
   4   7   4      369.94      356.29      6.77 o 
   5   7   4      142.03      146.07      4.53 o 
   6   7   4       53.50       51.87      2.98 o 
   7   7   4       85.56       83.23      3.90 o 
   8   7   4        5.97       -0.24      1.62 o 
   9   7   4        3.46        3.57      2.53 o 
  10   7   4       16.99       12.82      4.90 o 
  11   7   4       16.95       23.54      5.95 o 
 -10   8   4        1.20       -2.25      1.86 o 
  -9   8   4       17.11       16.75      2.74 o 
  -8   8   4       60.03       71.40      4.24 o 
  -7   8   4        0.00        1.39      1.75 o 
  -6   8   4      139.14      128.49      9.48 o 
  -5   8   4       97.74       93.24      6.16 o 
  -4   8   4      149.59      145.70      6.14 o 
  -3   8   4      447.85      435.01     11.55 o 
  -2   8   4       33.44       33.01      2.16 o 
  -1   8   4      146.51      143.69      4.98 o 
   0   8   4       39.46       38.27      1.84 o 
   1   8   4      152.41      142.88      4.20 o 
   2   8   4       32.94       33.19      1.94 o 
   3   8   4      438.31      428.84     10.35 o 
   4   8   4      153.88      150.59      5.21 o 
   5   8   4       99.33       88.72      6.91 o 
   6   8   4      140.16      126.94      5.80 o 
   7   8   4        0.07       -1.99      3.35 o 
   8   8   4       60.83       69.51      5.02 o 
   9   8   4       16.36       16.58      3.46 o 
  10   8   4        1.49        5.71      4.06 o 
  -9   9   4        3.13        6.25      3.49 o 
  -8   9   4        2.83        1.16      2.05 o 
  -7   9   4       10.51       13.94      4.04 o 
  -6   9   4       53.57       54.51      3.93 o 
  -5   9   4       53.45       54.27      6.27 o 
  -4   9   4        6.03        2.84      2.19 o 
  -3   9   4      520.83      525.62     13.70 o 
  -2   9   4      155.33      149.01      7.48 o 
  -1   9   4      169.51      177.47      6.25 o 
   0   9   4       80.98       87.36      6.69 o 
   1   9   4      170.54      175.02      5.05 o 
   2   9   4      152.47      164.02      5.09 o 
   3   9   4      522.09      544.94     22.41 o 
   4   9   4        5.81        1.16      1.69 o 
   5   9   4       52.38       53.14      3.94 o 
   6   9   4       55.44       52.04      4.10 o 
   7   9   4       11.89        9.79      2.79 o 
   8   9   4        2.64        1.79      2.73 o 
   9   9   4        3.43        4.92      3.34 o 
  -8  10   4       15.72       22.26      3.30 o 
  -7  10   4       14.55       19.55      3.17 o 
  -6  10   4       50.13       50.35     10.05 o 
  -5  10   4       10.46       12.59      9.55 o 
  -4  10   4       51.22       48.98      6.98 o 
  -3  10   4      249.64      247.75      8.51 o 
  -2  10   4        5.89        9.75      2.45 o 
  -1  10   4       77.23       70.73     10.55 o 
   0  10   4        1.86        3.95      1.53 o 
   1  10   4       79.60       76.47      4.45 o 
   2  10   4        6.04        7.37      1.88 o 
   3  10   4      248.87      250.21     17.43 o 
   4  10   4       52.70       53.74      4.56 o 
   5  10   4       12.00       16.02      3.99 o 
   6  10   4       49.33       48.59      6.14 o 
   7  10   4       14.49       15.47      4.62 o 
   8  10   4       15.77       15.69      5.06 o 
  -7  11   4        4.23        4.52      2.57 o 
  -5  11   4        1.12        0.01      2.16 o 
  -4  11   4       21.71       22.67      3.45 o 
  -3  11   4       16.61       11.00      2.71 o 
  -2  11   4      124.64      123.67      9.08 o 
  -1  11   4       24.27       23.13      3.83 o 
   0  11   4       26.82       17.56      2.88 o 
   1  11   4       23.90       29.77      5.10 o 
   2  11   4      126.03      130.69      6.31 o 
   3  11   4       16.24       13.17      3.74 o 
   4  11   4       21.74       25.53      2.95 o 
   5  11   4        0.90       -1.58      2.43 o 
   6  11   4       12.48       19.45      3.95 o 
   7  11   4        4.53        6.67      3.40 o 
  -6  12   4       18.75       25.85      4.05 o 
  -5  12   4       13.67       13.10      3.24 o 
  -4  12   4       10.79       12.80      3.19 o 
  -3  12   4       13.73       14.68      5.35 o 
  -2  12   4        1.59        1.95      2.17 o 
  -1  12   4       18.53       22.42      3.36 o 
   0  12   4        6.50        7.64      3.33 o 
   1  12   4       19.09       22.82      3.49 o 
   2  12   4        1.61        1.09      3.12 o 
   3  12   4       13.36       21.50      3.68 o 
   4  12   4       10.35       11.33      4.30 o 
   5  12   4       13.29       14.04      5.84 o 
   6  12   4       18.99       26.94      8.32 o 
  -4  13   4        5.35        4.40      2.72 o 
  -3  13   4        6.93        6.58      2.85 o 
  -2  13   4        0.70        1.75      2.40 o 
  -1  13   4        6.02        9.09      3.07 o 
   0  13   4       10.86       11.54      3.15 o 
   1  13   4        5.99        9.03      3.11 o 
   2  13   4        0.83        7.44      4.03 o 
   3  13   4        6.82       12.28      4.62 o 
   4  13   4        5.03        4.49      3.20 o 
   1   0   5      517.28      449.24      6.77 o 
   2   0   5        4.31        4.18      0.97 o 
   3   0   5      126.03      117.53      2.28 o 
   4   0   5      294.98      297.04      4.64 o 
   5   0   5        0.36        1.17      0.69 o 
   6   0   5       17.60       12.21      1.14 o 
   7   0   5      682.85      676.81      9.83 o 
   8   0   5      164.64      158.06      3.75 o 
   9   0   5       37.70       37.27      2.36 o 
  10   0   5      200.34      206.15      8.01 o 
  11   0   5      160.76      189.86      8.18 o 
  12   0   5        0.94       -1.90      2.26 o 
 -12   1   5       25.78       25.31      6.43 o 
 -11   1   5        9.88        6.56      2.92 o 
 -10   1   5      101.17       97.60      8.70 o 
  -9   1   5       15.70       15.29      1.90 o 
  -8   1   5      197.98      173.91      3.96 o 
  -7   1   5      200.80      190.23      3.92 o 
  -6   1   5     2328.72     2327.61     28.91 o 
  -5   1   5     1814.14     1973.23     24.31 o 
  -4   1   5      144.44      136.44      2.74 o 
  -3   1   5     1434.70     1459.60     18.91 o 
  -2   1   5       12.36       14.60      0.91 o 
  -1   1   5     1114.03     1123.25     18.09 o 
   0   1   5       69.63       63.45      1.70 o 
   1   1   5     1088.25     1122.42     15.57 o 
   2   1   5       12.67       13.88      0.64 o 
   3   1   5     1390.32     1411.09     17.51 o 
   4   1   5      153.42      140.81      2.71 o 
   5   1   5     1826.09     1986.92     30.14 o 
   6   1   5     2375.11     2398.50     29.46 o 
   7   1   5      204.48      195.62      4.57 o 
   8   1   5      192.17      183.82      5.48 o 
   9   1   5       16.43       17.75      2.85 o 
  10   1   5      101.01      104.42      5.73 o 
  11   1   5        9.70       10.12      2.99 o 
  12   1   5       27.52       28.84      4.14 o 
 -12   2   5       15.73       17.27      3.69 o 
 -11   2   5        0.17       -2.27      2.21 o 
 -10   2   5       37.91       36.77      3.42 o 
  -9   2   5      132.40      136.93      4.19 o 
  -8   2   5      142.71      131.20      3.90 o 
  -7   2   5       25.43       24.29      1.60 o 
  -6   2   5       74.63       72.31      2.16 o 
  -5   2   5      608.38      644.67      9.01 o 
  -4   2   5     1369.92     1294.81     16.39 o 
  -3   2   5      358.14      362.59      5.93 o 
  -2   2   5      819.51      823.76     11.79 o 
  -1   2   5     1320.26     1364.28     21.71 o 
   0   2   5      362.88      349.90      6.56 o 
   1   2   5     1308.54     1428.95     31.99 o 
   2   2   5      779.62      781.34     10.12 o 
   3   2   5      359.02      361.32      5.92 o 
   4   2   5     1380.05     1302.24     20.10 o 
   5   2   5      621.24      678.30     12.12 o 
   6   2   5       75.23       75.13      2.71 o 
   7   2   5       24.19       20.49      2.53 o 
   8   2   5      143.71      132.19      5.43 o 
   9   2   5      129.17      126.32      5.80 o 
  10   2   5       38.46       34.80      3.78 o 
  11   2   5        0.18        0.53      3.21 o 
  12   2   5       16.58       22.13      7.02 o 
 -12   3   5        7.18        5.42      4.01 o 
 -11   3   5       77.80       84.29      4.70 o 
 -10   3   5        6.44        3.89      2.34 o 
  -9   3   5      174.87      172.39      5.75 o 
  -8   3   5        9.92       10.07      1.62 o 
  -7   3   5       15.55       13.03      2.02 o 
  -6   3   5       71.27       72.95      2.21 o 
  -5   3   5       67.06       64.75      1.98 o 
  -4   3   5      485.84      493.92      7.09 o 
  -3   3   5     1627.96     1917.45     26.15 o 
  -2   3   5      645.84      641.76      9.61 o 
  -1   3   5     2907.15     3001.54     46.47 o 
   0   3   5     8547.12     8894.66    134.84 o 
   1   3   5     3031.97     3231.37     50.31 o 
   2   3   5      639.49      636.06      8.45 o 
   3   3   5     1582.53     1873.59     23.17 o 
   4   3   5      484.31      483.83      7.94 o 
   5   3   5       67.08       64.86      2.41 o 
   6   3   5       72.52       72.01      3.58 o 
   7   3   5       15.03       12.20      1.73 o 
   8   3   5       10.44       14.85      2.47 o 
   9   3   5      178.72      179.58      7.05 o 
  10   3   5        5.60        3.19      2.23 o 
  11   3   5       78.87       97.34      5.92 o 
  12   3   5        7.23        7.67      5.62 o 
 -12   4   5        0.51        3.41      2.27 o 
 -11   4   5        8.33        5.50      2.29 o 
 -10   4   5       14.00       20.12      2.76 o 
  -9   4   5       86.96       88.28      4.30 o 
  -8   4   5      262.58      258.29      7.14 o 
  -7   4   5      343.77      330.37     10.24 o 
  -6   4   5       40.77       39.64      2.34 o 
  -5   4   5      184.05      169.05      4.06 o 
  -4   4   5      125.92      124.86      4.34 o 
  -3   4   5     3581.44     3779.58     50.49 o 
  -2   4   5      428.88      512.88      8.02 o 
  -1   4   5      195.82      172.20      3.17 o 
   0   4   5      321.73      362.22      5.09 o 
   1   4   5      191.70      174.09      3.66 o 
   2   4   5      429.66      516.36      6.54 o 
   3   4   5     3587.30     3863.93     42.23 o 
   4   4   5      128.97      135.14      3.25 o 
   5   4   5      190.15      182.68      5.97 o 
   6   4   5       40.76       39.86      3.27 o 
   7   4   5      346.31      318.51      9.17 o 
   8   4   5      267.15      280.97      8.60 o 
   9   4   5       92.35       87.69      5.02 o 
  10   4   5       12.24       18.72      3.15 o 
  11   4   5        8.29       14.25      3.21 o 
  12   4   5        0.39       -1.43      2.56 o 
 -11   5   5        2.84        0.42      2.01 o 
 -10   5   5       12.06        6.91      2.30 o 
  -9   5   5       26.17       28.07      2.92 o 
  -8   5   5       91.56       74.02      3.96 o 
  -7   5   5      881.27      843.83     36.47 o 
  -6   5   5      459.06      433.88      9.70 o 
  -5   5   5      737.25      752.65     11.97 o 
  -4   5   5      253.99      246.06      5.74 o 
  -3   5   5      241.92      239.05      4.53 o 
  -2   5   5      443.89      448.48      6.25 o 
  -1   5   5      667.86      710.45     14.06 o 
   0   5   5      633.34      646.13      9.76 o 
   1   5   5      664.89      728.87      8.74 o 
   2   5   5      433.92      444.96      5.91 o 
   3   5   5      247.78      248.69      3.93 o 
   4   5   5      243.58      237.09      4.03 o 
   5   5   5      726.45      743.90     12.19 o 
   6   5   5      467.19      451.14     17.15 o 
   7   5   5      878.05      855.76     19.40 o 
   8   5   5       92.89       83.63      6.92 o 
   9   5   5       26.29       24.87      3.17 o 
  10   5   5       11.20        5.86      2.58 o 
  11   5   5        2.38        3.22      2.51 o 
 -11   6   5        1.01        2.40      2.05 o 
 -10   6   5       40.53       50.24      4.78 o 
  -9   6   5      178.45      175.33      8.06 o 
  -8   6   5       48.71       54.36      3.63 o 
  -7   6   5      180.00      171.60      5.74 o 
  -6   6   5      167.38      173.64      8.17 o 
  -5   6   5       53.67       48.03      2.97 o 
  -4   6   5       36.61       31.75      2.41 o 
  -3   6   5      473.85      445.67     24.04 o 
  -2   6   5      458.14      482.50      7.87 o 
  -1   6   5       39.83       38.81      2.47 o 
   0   6   5        8.89       12.81      1.45 o 
   1   6   5       38.26       41.24      2.02 o 
   2   6   5      452.22      470.88      6.37 o 
   3   6   5      477.90      468.86      6.46 o 
   4   6   5       35.66       35.51      2.23 o 
   5   6   5       50.95       51.91      2.39 o 
   6   6   5      167.09      163.01      4.96 o 
   7   6   5      181.45      176.16      5.38 o 
   8   6   5       50.82       61.91      6.27 o 
   9   6   5      174.48      194.26     11.05 o 
  10   6   5       40.02       45.07      6.42 o 
  11   6   5        1.09        3.02      4.14 o 
 -10   7   5        0.92        2.47      2.13 o 
  -9   7   5        2.72        3.40      2.13 o 
  -8   7   5      117.04      100.46      4.70 o 
  -7   7   5       96.40      101.44      4.54 o 
  -6   7   5      453.79      447.87     19.79 o 
  -5   7   5      226.15      213.32      9.59 o 
  -4   7   5      105.89       94.12      4.80 o 
  -3   7   5       47.63       39.90      2.47 o 
  -2   7   5       95.13       92.57      3.93 o 
  -1   7   5      227.81      207.09      8.95 o 
   0   7   5      208.80      214.04      5.44 o 
   1   7   5      225.04      209.75      5.14 o 
   2   7   5       89.50       86.92      2.81 o 
   3   7   5       47.35       39.08      2.08 o 
   4   7   5      106.95      101.46      4.73 o 
   5   7   5      221.20      203.06      8.90 o 
   6   7   5      449.23      437.48     11.68 o 
   7   7   5       98.24      105.79      7.51 o 
   8   7   5      117.37      104.63     16.12 o 
   9   7   5        2.48       10.00      4.17 o 
  10   7   5        0.90        4.41      3.93 o 
 -10   8   5        9.33       10.28      2.73 o 
  -9   8   5        5.53        5.92      2.31 o 
  -8   8   5       59.63       55.40      5.59 o 
  -7   8   5       11.23       12.94      2.88 o 
  -6   8   5      129.17      126.11     10.50 o 
  -5   8   5       32.59       25.69      2.88 o 
  -4   8   5      302.43      290.64      9.15 o 
  -3   8   5      438.12      447.74     12.09 o 
  -2   8   5       23.60       23.48      2.04 o 
  -1   8   5       38.97       39.56      4.26 o 
   0   8   5       91.79       83.89      5.79 o 
   1   8   5       39.15       39.08      2.33 o 
   2   8   5       21.68       21.66      2.08 o 
   3   8   5      438.38      446.96      9.70 o 
   4   8   5      298.25      283.85      8.98 o 
   5   8   5       34.49       30.83      3.46 o 
   6   8   5      125.88      128.46      7.05 o 
   7   8   5       11.25       10.34      2.66 o 
   8   8   5       59.24       56.46      5.07 o 
   9   8   5        5.34        8.25      4.12 o 
  10   8   5        9.40        8.53      4.54 o 
  -9   9   5        0.16       -0.95      2.30 o 
  -8   9   5       35.68       34.75      4.21 o 
  -7   9   5        3.47        0.23      2.04 o 
  -6   9   5        5.89        3.90      2.02 o 
  -4   9   5       14.38       16.44      2.86 o 
  -3   9   5      303.55      284.56      9.22 o 
  -2   9   5       90.74       88.37      4.91 o 
  -1   9   5       21.18       20.21      2.81 o 
   0   9   5      387.63      357.42     13.36 o 
   1   9   5       20.31       20.18      2.81 o 
   2   9   5       97.97       94.57      3.88 o 
   3   9   5      305.16      296.77      8.68 o 
   4   9   5       14.16       17.74      2.42 o 
   5   9   5       46.73       58.04      7.44 o 
   6   9   5        5.76       -0.14      2.48 o 
   7   9   5        3.40        6.70      2.99 o 
   8   9   5       35.65       36.04      7.16 o 
   9   9   5        0.18        0.11      3.11 o 
  -8  10   5       14.91       20.68      3.23 o 
  -7  10   5        7.16        9.47      2.70 o 
  -6  10   5       16.34       22.33      6.62 o 
  -5  10   5        1.73        3.57      2.46 o 
  -4  10   5       80.31       84.93      7.27 o 
  -3  10   5       41.92       42.35      3.87 o 
  -2  10   5      116.65      119.60      7.51 o 
  -1  10   5       62.40       58.24      4.24 o 
   0  10   5       10.14       10.98      2.36 o 
   1  10   5       62.44       62.22      4.21 o 
   2  10   5      111.34      116.16      9.27 o 
   3  10   5       41.03       45.64      4.14 o 
   4  10   5       82.94       81.49      7.85 o 
   5  10   5        1.73        1.50      3.34 o 
   6  10   5       16.52       23.97      3.80 o 
   7  10   5        6.75        6.77      3.17 o 
   8  10   5       14.63       18.44      6.25 o 
  -7  11   5        2.61        4.01      6.31 o 
  -5  11   5        6.30       10.84      2.97 o 
  -4  11   5        2.10        1.94      3.75 o 
  -3  11   5       30.49       28.40      3.66 o 
  -2  11   5       32.87       30.20      3.52 o 
  -1  11   5       34.04       35.61      3.71 o 
   0  11   5       91.98       78.32      4.84 o 
   1  11   5       34.22       35.67      3.61 o 
   2  11   5       33.42       32.49      5.84 o 
   3  11   5       30.53       30.04      3.85 o 
   4  11   5        1.73        0.00      2.92 o 
   5  11   5        6.42       14.63      3.33 o 
   6  11   5       47.01       57.87      8.33 o 
   7  11   5        2.77        2.14      3.09 o 
  -5  12   5        3.39        7.32      2.78 o 
  -4  12   5       13.41        9.72      2.95 o 
  -3  12   5        7.00        3.89      2.48 o 
  -2  12   5       14.52       22.28      3.53 o 
  -1  12   5       35.46       36.77      5.64 o 
   0  12   5        2.78        4.22      2.29 o 
   1  12   5       35.06       46.92      6.44 o 
   2  12   5       14.98       17.06      4.58 o 
   3  12   5        6.92        2.43      2.43 o 
   4  12   5       13.18        7.91      3.11 o 
   5  12   5        3.31        7.64      4.86 o 
  -3  13   5       10.32       14.43      7.48 o 
  -2  13   5       34.63       36.97      4.21 o 
  -1  13   5        2.63        0.20      2.23 o 
   0  13   5        3.78        9.13      2.83 o 
   1  13   5        2.64        1.91      2.45 o 
   2  13   5       35.48       26.26      5.84 o 
   3  13   5       10.62       11.70      4.12 o 
   0   0   6     2326.61     2528.51     47.98 o 
   1   0   6     1018.53      981.15     13.87 o 
   2   0   6       50.84       56.69      1.82 o 
   3   0   6     1408.34     1379.71     21.76 o 
   4   0   6      631.63      695.27     11.34 o 
   5   0   6       10.35       17.26      1.55 o 
   6   0   6      481.81      462.35      8.53 o 
   7   0   6        9.58        8.76      1.17 o 
   8   0   6       77.29       72.73      2.61 o 
   9   0   6       96.81       98.47      3.55 o 
  10   0   6       64.30       61.47     10.80 o 
  11   0   6       27.35       28.83      3.95 o 
  12   0   6       19.50       21.07      3.90 o 
 -12   1   6       20.67       21.93      3.84 o 
 -11   1   6       48.80       48.35      4.73 o 
 -10   1   6      127.55      133.68      5.26 o 
  -9   1   6      240.55      213.13      5.48 o 
  -8   1   6      396.98      393.90      6.75 o 
  -7   1   6       58.10       50.44      2.21 o 
  -6   1   6       23.65       22.32      1.39 o 
  -5   1   6     1139.27     1215.56     15.65 o 
  -4   1   6      634.08      630.37     10.69 o 
  -3   1   6      417.48      434.86      6.30 o 
  -2   1   6     1298.82     1290.47     20.78 o 
  -1   1   6      803.07      797.19     13.09 o 
   0   1   6      769.74      769.67     11.05 o 
   1   1   6      811.90      788.36     13.04 o 
   2   1   6     1271.91     1275.44     19.20 o 
   3   1   6      417.03      455.36      9.89 o 
   4   1   6      647.91      657.99     10.34 o 
   5   1   6     1147.22     1205.83     15.61 o 
   6   1   6       27.11       26.24      1.77 o 
   7   1   6       63.51       53.50      2.42 o 
   8   1   6      389.67      399.11      7.77 o 
   9   1   6      243.38      226.14      5.59 o 
  10   1   6      130.24      129.26      7.20 o 
  11   1   6       47.26       48.42      4.55 o 
  12   1   6       19.13       23.44      4.78 o 
 -12   2   6       11.45       14.13      3.56 o 
 -11   2   6       89.02       90.62      4.64 o 
 -10   2   6       68.07       74.39      4.09 o 
  -9   2   6      202.47      210.50      5.43 o 
  -8   2   6       96.11       96.98      3.46 o 
  -7   2   6      249.00      246.89      5.32 o 
  -6   2   6        7.17        9.37      1.11 o 
  -5   2   6       74.02       73.31      2.17 o 
  -4   2   6     1320.59     1401.53     17.79 o 
  -3   2   6     1026.40     1082.56     15.46 o 
  -2   2   6      571.81      607.91     10.71 o 
  -1   2   6     1892.42     1857.39     29.36 o 
   0   2   6     1204.50     1272.48     20.66 o 
   1   2   6     1880.41     1886.91     22.93 o 
   2   2   6      559.85      620.40      8.25 o 
   3   2   6     1024.85     1083.73     16.67 o 
   4   2   6     1340.87     1434.37     20.27 o 
   5   2   6       77.73       73.40      2.73 o 
   6   2   6        6.35        8.45      1.26 o 
   7   2   6      242.95      235.82      5.31 o 
   8   2   6       96.73       99.81      4.57 o 
   9   2   6      206.35      213.87      5.49 o 
  10   2   6       67.67       73.89      3.93 o 
  11   2   6       87.67       85.01      4.41 o 
  12   2   6       10.84       14.99      3.57 o 
 -12   3   6       13.16       10.80      3.51 o 
 -11   3   6        6.95        6.36      2.26 o 
 -10   3   6       47.44       51.57      3.65 o 
  -9   3   6       31.43       27.41      2.74 o 
  -8   3   6      184.94      167.99      6.16 o 
  -7   3   6      355.42      341.33      6.79 o 
  -6   3   6      673.23      725.60     11.70 o 
  -5   3   6      511.71      472.56      7.13 o 
  -4   3   6      116.57      126.41      3.75 o 
  -3   3   6      992.43     1063.49     17.83 o 
  -2   3   6      547.81      582.59     12.16 o 
  -1   3   6     2706.03     3077.28     47.83 o 
   0   3   6     3475.65     3494.63     54.14 o 
   1   3   6     2703.78     3188.02     42.76 o 
   2   3   6      555.73      614.74      8.22 o 
   3   3   6     1008.36     1113.14     14.25 o 
   4   3   6      135.98      142.44      3.27 o 
   5   3   6      515.60      478.67      8.11 o 
   6   3   6      665.50      727.39     14.03 o 
   7   3   6      352.63      314.67      6.53 o 
   8   3   6      186.67      182.82      5.58 o 
   9   3   6       31.72       27.62      3.23 o 
  10   3   6       47.76       48.71      3.39 o 
  11   3   6        7.47        3.60      1.81 o 
  12   3   6       13.43       15.61      2.69 o 
 -12   4   6        1.36        1.25      2.13 o 
 -11   4   6       13.60       11.17      2.58 o 
 -10   4   6       70.48       71.34      4.26 o 
  -9   4   6       29.02       32.53      3.06 o 
  -8   4   6        0.55        1.16      1.59 o 
  -7   4   6       26.10       31.13      2.99 o 
  -6   4   6      141.46      123.50      3.66 o 
  -5   4   6       37.96       35.62      2.00 o 
  -4   4   6      161.99      163.20      3.64 o 
  -3   4   6      177.53      164.42      3.61 o 
  -2   4   6     3717.98     3937.95     74.32 o 
  -1   4   6       50.46       49.52      3.65 o 
   0   4   6      443.85      516.99      9.60 o 
   1   4   6       50.22       52.28      1.67 o 
   2   4   6     3693.32     4096.68     48.92 o 
   3   4   6      171.56      165.22      3.18 o 
   4   4   6      165.40      172.36      3.75 o 
   5   4   6       39.21       37.76      1.94 o 
   6   4   6      143.30      127.55      3.65 o 
   7   4   6       26.31       29.78      2.12 o 
   8   4   6        0.54        1.51      1.51 o 
   9   4   6       29.64       30.61      2.79 o 
  10   4   6       70.50       76.69      6.07 o 
  11   4   6       13.34        9.47      2.29 o 
  12   4   6        1.36        1.96      3.99 o 
 -11   5   6       71.98       79.03      4.74 o 
 -10   5   6       36.98       38.93      3.44 o 
  -9   5   6       92.64       89.15      4.92 o 
  -8   5   6       33.03       21.66      2.63 o 
  -7   5   6      239.13      221.53      6.46 o 
  -6   5   6      439.27      410.38      8.89 o 
  -5   5   6      483.55      508.68     15.49 o 
  -4   5   6       13.70       13.52      1.70 o 
  -3   5   6      656.23      658.21     10.35 o 
  -2   5   6     1318.11     1333.59     19.14 o 
  -1   5   6      111.13      100.40      3.16 o 
   0   5   6     2805.32     3070.66     41.32 o 
   1   5   6      118.76      110.25      2.34 o 
   2   5   6     1312.71     1352.93     15.55 o 
   3   5   6      670.90      682.35      8.62 o 
   4   5   6       13.14       13.39      1.18 o 
   5   5   6      476.96      519.29      8.95 o 
   6   5   6      442.70      417.79      8.83 o 
   7   5   6      243.79      230.16      6.18 o 
   8   5   6       33.14       25.07      6.26 o 
   9   5   6       90.97       94.62      5.45 o 
  10   5   6       35.41       47.09      5.87 o 
  11   5   6       71.28       78.32      5.71 o 
 -11   6   6        2.08        2.03      2.10 o 
 -10   6   6       48.15       44.21      3.77 o 
  -9   6   6       47.51       42.30      3.54 o 
  -8   6   6      112.51       84.84      5.35 o 
  -7   6   6      211.14      209.63     11.65 o 
  -6   6   6      256.03      241.42      6.82 o 
  -5   6   6      195.17      176.59      7.30 o 
  -4   6   6      296.78      308.92      7.11 o 
  -3   6   6      114.13      102.15      3.63 o 
  -2   6   6       81.27       74.00      2.44 o 
  -1   6   6       82.24       72.60      2.78 o 
   0   6   6       12.46       11.96      1.10 o 
   1   6   6       83.50       78.06      2.49 o 
   2   6   6       88.17       82.99      2.91 o 
   3   6   6      109.77      108.61      3.09 o 
   4   6   6      283.41      301.14      5.52 o 
   5   6   6      188.55      173.69      4.53 o 
   6   6   6      250.83      256.48      8.37 o 
   7   6   6      217.97      236.58     10.64 o 
   8   6   6      114.60      103.58      5.60 o 
   9   6   6       46.70       44.09      4.30 o 
  10   6   6       48.57       55.76      8.01 o 
  11   6   6        1.77        5.00      3.60 o 
 -10   7   6       27.62       33.03      3.50 o 
  -9   7   6       49.27       50.09      3.87 o 
  -8   7   6       11.81       13.77      2.50 o 
  -7   7   6        4.93        4.05      1.93 o 
  -6   7   6       16.21       21.31      2.65 o 
  -5   7   6      128.88      130.41     11.09 o 
  -4   7   6      134.47      129.66      5.68 o 
  -3   7   6      157.37      165.44      5.88 o 
  -2   7   6      625.81      600.94     11.66 o 
  -1   7   6      543.42      538.79     10.37 o 
   0   7   6       99.85       90.29      3.30 o 
   1   7   6      546.23      547.09     11.01 o 
   2   7   6      628.96      602.50     11.28 o 
   3   7   6      161.71      157.35      5.86 o 
   4   7   6      142.40      144.41      6.88 o 
   5   7   6      125.85      116.48      9.97 o 
   6   7   6       12.96       13.30      2.16 o 
   7   7   6        5.66        6.25      2.42 o 
   8   7   6       10.54       11.29      2.83 o 
   9   7   6       49.29       55.59      4.88 o 
  10   7   6       27.01       34.32      4.33 o 
 -10   8   6        5.46       11.20      2.72 o 
  -9   8   6       43.53       55.32      4.21 o 
  -8   8   6      111.20      132.73      5.70 o 
  -7   8   6       20.08       19.55      2.87 o 
  -6   8   6       73.64       79.27      4.35 o 
  -5   8   6       73.43       61.46      4.35 o 
  -4   8   6      396.68      394.72     11.32 o 
  -3   8   6      136.25      132.56      5.86 o 
  -2   8   6      272.93      272.59      8.79 o 
  -1   8   6      431.69      398.30     13.79 o 
   0   8   6      103.72      123.56     16.71 o 
   1   8   6      427.85      400.12     10.93 o 
   2   8   6      266.23      262.10      6.53 o 
   3   8   6      131.18      134.53      6.94 o 
   4   8   6      401.49      396.42      9.90 o 
   5   8   6       71.76       71.25      6.10 o 
   6   8   6       75.48       88.61      9.73 o 
   7   8   6       21.10       19.43      3.52 o 
   8   8   6      110.04      147.26     11.46 o 
   9   8   6       44.33       55.66      8.12 o 
  10   8   6        4.79        7.99      4.82 o 
  -9   9   6        4.33        3.46      2.46 o 
  -8   9   6       21.66       19.68      3.14 o 
  -7   9   6       15.92       13.53      2.79 o 
  -6   9   6       32.67       44.59      7.06 o 
  -5   9   6       87.46      103.15      5.59 o 
  -4   9   6       45.17       46.99      4.43 o 
  -3   9   6      218.73      214.40      7.82 o 
  -2   9   6       10.79        9.58      4.06 o 
  -1   9   6      495.94      471.29     10.11 o 
   0   9   6      294.68      271.27      8.52 o 
   1   9   6      498.18      474.01     17.08 o 
   2   9   6       12.07       13.70      2.68 o 
   3   9   6      225.08      252.28      9.47 o 
   4   9   6       47.45       46.16      3.23 o 
   5   9   6       85.24      105.14      7.13 o 
   6   9   6       31.45       35.64      3.93 o 
   7   9   6       16.37       14.86      3.42 o 
   8   9   6       22.02       17.47      3.72 o 
   9   9   6        4.39       -2.93      3.99 o 
  -8  10   6        1.57        2.51      2.51 o 
  -7  10   6       20.07       20.50      8.24 o 
  -6  10   6        8.42       13.69      8.62 o 
  -5  10   6        0.56        1.65      2.23 o 
  -4  10   6       53.95       56.84      4.52 o 
  -3  10   6       26.75       24.11      3.28 o 
  -2  10   6      135.61      112.84      5.66 o 
  -1  10   6       42.89       31.24      5.59 o 
   0  10   6      153.77      152.99      6.31 o 
   1  10   6       41.57       33.82      3.50 o 
   2  10   6      135.00      116.54      5.78 o 
   3  10   6       24.68       25.76      3.51 o 
   4  10   6       52.38       70.00      9.97 o 
   5  10   6        0.64        0.56      2.29 o 
   6  10   6        8.19       14.11      3.15 o 
   7  10   6       19.77       20.93      3.94 o 
   8  10   6        1.56        1.32      2.93 o 
  -7  11   6        8.49       16.55      8.89 o 
  -6  11   6        0.01        2.91      2.56 o 
  -5  11   6       17.00       26.23      4.49 o 
  -4  11   6       32.03       28.88      3.77 o 
  -3  11   6        8.22       13.14      2.87 o 
  -2  11   6       16.12       11.78      2.80 o 
  -1  11   6      128.52      127.60      6.24 o 
   0  11   6       67.41       59.07      5.84 o 
   1  11   6      126.99      132.89      6.24 o 
   2  11   6       15.83       17.37      3.15 o 
   3  11   6        8.46        9.48      3.32 o 
   4  11   6       32.36       33.84      4.26 o 
   5  11   6       16.70       31.75      6.16 o 
   6  11   6        0.01        5.66      4.51 o 
   7  11   6        8.76       12.47      3.62 o 
  -5  12   6       19.70       20.03      3.62 o 
  -4  12   6        3.06        2.86      2.44 o 
  -3  12   6       10.37       12.61      3.04 o 
  -2  12   6       52.63       47.93      9.66 o 
  -1  12   6       17.10       18.04      3.14 o 
   0  12   6        7.67       11.86      2.86 o 
   1  12   6       17.46       21.22      5.23 o 
   2  12   6       52.34       45.05      6.49 o 
   3  12   6       11.23        9.90      3.12 o 
   4  12   6        3.05        3.55      2.68 o 
   5  12   6       19.54       30.40      6.92 o 
  -2  13   6        7.29        7.35      2.79 o 
  -1  13   6        9.80       13.74      2.96 o 
   0  13   6        0.04        5.27      2.61 o 
   1  13   6       10.04        9.38      3.03 o 
   2  13   6        7.16        5.19      4.17 o 
   1   0   7     1677.84     1694.93     23.31 o 
   2   0   7        1.04       -0.25      0.54 o 
   3   0   7      772.67      783.09     11.16 o 
   4   0   7        6.24        6.56      0.84 o 
   5   0   7      256.69      230.38      4.17 o 
   6   0   7       16.29       15.79      1.26 o 
   7   0   7       15.04       17.92      1.45 o 
   8   0   7       95.86       96.71      3.04 o 
   9   0   7      147.24      139.56      4.29 o 
  10   0   7       36.76       38.41      3.21 o 
  11   0   7        0.73        1.10      2.41 o 
  12   0   7       11.89       11.28      5.54 o 
 -12   1   7       41.94       52.52      5.14 o 
 -11   1   7        4.48        6.33      2.77 o 
 -10   1   7      175.45      160.16      6.00 o 
  -9   1   7        8.87       10.01      1.76 o 
  -8   1   7       66.48       64.64      2.50 o 
  -7   1   7       84.54       81.58      2.59 o 
  -6   1   7      248.57      221.55      4.64 o 
  -5   1   7      137.56      131.16      2.95 o 
  -4   1   7       63.34       47.94      1.72 o 
  -3   1   7      775.94      767.35     10.28 o 
  -2   1   7       51.07       49.23      2.91 o 
  -1   1   7     1092.91     1213.28     17.04 o 
   0   1   7      449.65      422.40      9.59 o 
   1   1   7     1088.73     1152.04     16.26 o 
   2   1   7       53.51       52.41      1.58 o 
   3   1   7      762.32      784.22     10.78 o 
   4   1   7       64.61       49.60      1.62 o 
   5   1   7      130.97      122.12      2.78 o 
   6   1   7      250.24      226.06      4.27 o 
   7   1   7       82.91       85.25      3.03 o 
   8   1   7       64.84       60.39      2.83 o 
   9   1   7        8.22        7.42      1.68 o 
  10   1   7      168.23      152.23      4.80 o 
  11   1   7        4.26        5.30      4.64 o 
  12   1   7       43.58       47.37      4.80 o 
 -12   2   7       11.84       17.50      3.78 o 
 -11   2   7        2.54        2.69      2.02 o 
 -10   2   7       84.95       82.09      4.30 o 
  -9   2   7       63.09       60.31      3.04 o 
  -8   2   7       48.52       47.79      2.61 o 
  -7   2   7      424.24      419.85      6.94 o 
  -6   2   7       30.92       31.63      1.65 o 
  -5   2   7      728.28      718.92      9.97 o 
  -4   2   7      635.30      644.76      9.05 o 
  -3   2   7      806.54      797.74     12.46 o 
  -2   2   7     1287.55     1378.40     27.47 o 
  -1   2   7      291.46      318.41      8.45 o 
   0   2   7       69.71       59.42      1.97 o 
   1   2   7      275.62      285.20      4.25 o 
   2   2   7     1264.40     1326.50     14.98 o 
   3   2   7      824.84      798.70      9.51 o 
   4   2   7      642.75      654.11     11.80 o 
   5   2   7      715.50      693.12     26.29 o 
   6   2   7       32.42       28.78      2.34 o 
   7   2   7      423.96      429.39      8.00 o 
   8   2   7       48.36       53.77      2.70 o 
   9   2   7       65.36       59.86      3.03 o 
  10   2   7       82.08       81.32      4.07 o 
  11   2   7        2.66        4.65      2.01 o 
  12   2   7       12.76       14.02      3.84 o 
 -12   3   7        8.75       16.89      2.99 o 
 -11   3   7       29.38       34.48      3.44 o 
 -10   3   7        3.37        3.59      2.04 o 
  -9   3   7       72.69       77.04      4.01 o 
  -8   3   7      241.93      237.90      5.72 o 
  -7   3   7       31.22       27.08      2.07 o 
  -6   3   7      135.49      140.05      3.89 o 
  -5   3   7      179.22      173.88      3.60 o 
  -4   3   7      121.41      115.33      2.75 o 
  -3   3   7      484.13      484.13      7.95 o 
  -2   3   7      126.72      129.88      3.69 o 
  -1   3   7     1577.21     1758.56     28.29 o 
   0   3   7      735.45      780.34     13.61 o 
   1   3   7     1617.81     1884.47     31.22 o 
   2   3   7      120.28      129.81      2.45 o 
   3   3   7      487.24      510.66      7.28 o 
   4   3   7      121.19      111.65      2.86 o 
   5   3   7      182.29      170.77      5.87 o 
   6   3   7      133.65      137.93      3.75 o 
   7   3   7       29.58       29.90      2.08 o 
   8   3   7      237.01      251.02      5.84 o 
   9   3   7       71.07       71.14      3.26 o 
  10   3   7        3.81        6.28      1.99 o 
  11   3   7       29.38       29.87      3.09 o 
  12   3   7        8.48       14.19      3.39 o 
 -11   4   7        3.19        2.40      2.05 o 
 -10   4   7       38.59       36.48      3.35 o 
  -9   4   7      124.14      123.77      5.97 o 
  -8   4   7       36.11       31.70      2.82 o 
  -7   4   7      227.33      234.77      5.54 o 
  -6   4   7      975.95      940.22     14.78 o 
  -5   4   7      149.90      144.02      7.30 o 
  -4   4   7      346.79      334.67     11.49 o 
  -3   4   7      360.06      335.81      6.05 o 
  -2   4   7      481.11      489.39     11.41 o 
  -1   4   7     1124.90     1204.45     20.09 o 
   0   4   7       92.32       85.01      2.97 o 
   1   4   7     1103.05     1237.44     24.67 o 
   2   4   7      491.71      514.81     12.75 o 
   3   4   7      344.88      327.20      6.06 o 
   4   4   7      329.37      332.87     12.74 o 
   5   4   7      154.80      159.80      5.34 o 
   6   4   7      983.99      959.04     19.37 o 
   7   4   7      225.76      231.56     10.19 o 
   8   4   7       33.67       31.05      2.84 o 
   9   4   7      121.57      120.78      6.09 o 
  10   4   7       39.99       42.50      4.19 o 
  11   4   7        3.45        2.55      4.37 o 
 -11   5   7        1.45        1.08      2.14 o 
 -10   5   7       20.43       14.32      2.58 o 
  -9   5   7       10.49       12.30      2.45 o 
  -8   5   7       33.57       31.92      2.93 o 
  -7   5   7      125.07      120.59     10.34 o 
  -6   5   7      321.02      312.10      8.20 o 
  -5   5   7      435.64      451.71      8.37 o 
  -4   5   7     1034.55     1033.59     18.13 o 
  -3   5   7       53.57       49.31      3.06 o 
  -2   5   7      248.65      250.76      5.69 o 
  -1   5   7     1166.96     1148.19     19.37 o 
   0   5   7       72.99       60.43      2.67 o 
   1   5   7     1151.22     1165.58     22.61 o 
   2   5   7      243.39      254.43      6.18 o 
   3   5   7       51.69       50.05      2.14 o 
   4   5   7     1028.92     1034.61     18.24 o 
   5   5   7      437.40      469.98     10.52 o 
   6   5   7      314.99      309.86      9.29 o 
   7   5   7      125.73      121.24      6.15 o 
   8   5   7       33.80       36.58      3.74 o 
   9   5   7        9.72        6.36      2.58 o 
  10   5   7       20.27        9.98      2.81 o 
  11   5   7        1.89       -0.01      4.62 o 
 -10   6   7       21.60       17.91      2.90 o 
  -9   6   7      114.24      114.62     10.67 o 
  -8   6   7       32.21       26.05      3.08 o 
  -7   6   7       86.96       77.72      5.56 o 
  -6   6   7       95.23       75.57      3.96 o 
  -5   6   7      158.56      155.47      5.33 o 
  -4   6   7       56.32       54.02      3.03 o 
  -3   6   7      260.44      237.69      6.15 o 
  -2   6   7      395.87      390.75      7.01 o 
  -1   6   7      196.90      172.51      6.24 o 
   0   6   7      599.84      592.87     11.29 o 
   1   6   7      197.37      173.88      4.85 o 
   2   6   7      396.50      392.14      8.59 o 
   3   6   7      263.36      235.56      6.37 o 
   4   6   7       59.83       58.00      4.60 o 
   5   6   7      159.95      152.80      6.44 o 
   6   6   7       93.80       86.72      4.15 o 
   7   6   7       86.65       85.11      4.89 o 
   8   6   7       32.41       28.79      3.48 o 
   9   6   7      118.10      129.75      6.64 o 
  10   6   7       21.61       21.48      3.59 o 
 -10   7   7        3.45        6.36      2.51 o 
  -9   7   7       29.42       33.57      3.48 o 
  -8   7   7      100.19      103.21      5.35 o 
  -7   7   7       50.51       50.63      3.63 o 
  -6   7   7       50.90       57.95      3.76 o 
  -5   7   7       43.12       42.39      4.51 o 
  -4   7   7       19.43       24.17      2.35 o 
  -3   7   7      574.33      566.41     11.49 o 
  -2   7   7       49.13       51.74      2.90 o 
  -1   7   7      229.28      221.34      5.55 o 
   0   7   7       49.74       38.57      2.41 o 
   1   7   7      231.21      217.40      8.76 o 
   2   7   7       50.27       54.51      2.50 o 
   3   7   7      582.86      581.22     11.60 o 
   4   7   7       18.53       21.54      2.06 o 
   5   7   7       38.73       47.24      5.88 o 
   6   7   7       50.78       73.41      7.40 o 
   7   7   7       50.80       44.72      6.18 o 
   8   7   7      100.93       98.80      8.90 o 
   9   7   7       30.20       33.18      6.10 o 
  10   7   7        3.61        9.18      4.47 o 
  -9   8   7       17.67       16.82      3.87 o 
  -8   8   7      197.52      188.54     11.97 o 
  -7   8   7       70.50       77.76      4.66 o 
  -6   8   7       82.07       88.39      9.02 o 
  -5   8   7      100.96       97.11      5.33 o 
  -4   8   7       50.06       49.17      3.95 o 
  -3   8   7       40.64       44.31      2.85 o 
  -2   8   7        0.57        0.49      1.34 o 
  -1   8   7       17.41       16.83      2.55 o 
   0   8   7      332.32      320.46      7.48 o 
   1   8   7       18.79       19.55      2.12 o 
   2   8   7        0.86       -0.69      1.82 o 
   3   8   7       37.54       39.40      3.81 o 
   4   8   7       54.00       49.39      3.21 o 
   5   8   7      102.09       92.51      5.20 o 
   6   8   7       83.90       79.53      7.88 o 
   7   8   7       71.64       71.89      7.99 o 
   8   8   7      198.45      250.90     14.78 o 
   9   8   7       16.32       17.62      5.62 o 
  -8   9   7       20.34       23.98      3.89 o 
  -7   9   7      139.58      166.36     25.44 o 
  -6   9   7       16.60       26.93     10.70 o 
  -5   9   7        1.22        2.91      2.64 o 
  -4   9   7       96.19       96.67      5.37 o 
  -3   9   7       14.67       11.86      2.53 o 
  -2   9   7       11.57       11.13      2.52 o 
  -1   9   7      112.99      105.96      5.11 o 
   0   9   7       11.65       10.74      2.46 o 
   1   9   7      115.18      120.93      5.65 o 
   2   9   7       11.12       10.87      2.57 o 
   3   9   7       15.23        9.18      2.66 o 
   4   9   7       96.04      102.37     11.05 o 
   5   9   7        1.66        5.35      2.42 o 
   6   9   7       17.21       27.68      3.66 o 
   7   9   7      141.48      191.83     12.80 o 
   8   9   7       20.13       30.16      7.01 o 
  -7  10   7       26.92       34.23      7.76 o 
  -6  10   7        6.51        8.49      8.19 o 
  -5  10   7        6.42        2.10      2.31 o 
  -4  10   7       10.23        7.29      2.58 o 
  -3  10   7        5.03        6.84      3.48 o 
  -2  10   7        2.77        1.28      1.95 o 
  -1  10   7       44.23       43.86      3.96 o 
   0  10   7       59.70       56.04      4.13 o 
   1  10   7       44.43       42.96      3.91 o 
   2  10   7        2.29        2.06      2.11 o 
   3  10   7        5.00        1.12      2.22 o 
   4  10   7        9.38        9.58      2.85 o 
   5  10   7        5.77        5.45      3.82 o 
   6  10   7        6.48       13.76      5.08 o 
   7  10   7       26.76       33.29      4.51 o 
  -6  11   7       10.13       11.80      3.22 o 
  -5  11   7        5.15       10.06      2.90 o 
  -4  11   7       56.21       59.75      4.99 o 
  -3  11   7       16.47       15.34      3.09 o 
  -2  11   7       13.52       11.49      2.70 o 
  -1  11   7        5.95        4.30      2.37 o 
   0  11   7       11.06       10.09      3.97 o 
   1  11   7        5.66        7.81      2.55 o 
   2  11   7       12.97       14.94      4.65 o 
   3  11   7       16.08       18.92      3.35 o 
   4  11   7       56.06       63.60      5.35 o 
   5  11   7        5.42       -2.58      3.93 o 
   6  11   7       11.07       18.34      5.92 o 
  -4  12   7       27.21       24.43      6.36 o 
  -3  12   7       15.28       21.10      5.52 o 
  -2  12   7        9.30       15.24      4.00 o 
  -1  12   7        8.12        9.45      2.67 o 
   0  12   7       41.12       32.07      3.91 o 
   1  12   7        8.11       18.58      5.03 o 
   2  12   7        9.90       13.71      3.80 o 
   3  12   7       15.51       19.60      3.57 o 
   4  12   7       27.75       39.34      4.78 o 
   0  13   7        8.53       14.86      4.22 o 
   0   0   8        0.40        0.74      1.78 o 
   1   0   8       14.09       17.18      1.54 o 
   2   0   8       31.93       29.45      1.46 o 
   3   0   8      357.20      343.70      7.48 o 
   4   0   8      349.57      319.11      5.16 o 
   5   0   8      708.20      700.32     20.64 o 
   6   0   8      183.73      185.96      3.89 o 
   7   0   8      204.36      186.87      4.08 o 
   8   0   8      585.63      551.90      9.98 o 
   9   0   8       45.16       49.82      2.80 o 
  10   0   8        0.47       -1.09      1.72 o 
  11   0   8       44.96       39.13      3.53 o 
  12   0   8       11.04       11.44      3.38 o 
 -12   1   8        4.98        3.12      2.94 o 
 -11   1   8       22.80       25.62      3.07 o 
 -10   1   8       25.13       27.04      3.01 o 
  -9   1   8      197.26      203.93      6.40 o 
  -8   1   8      126.07      125.29      3.46 o 
  -7   1   8      278.74      271.95      5.18 o 
  -6   1   8      174.38      190.73      6.40 o 
  -5   1   8      150.78      151.94      3.32 o 
  -4   1   8      261.94      260.60      4.53 o 
  -3   1   8       38.44       34.77      2.34 o 
  -2   1   8     1378.25     1413.10     23.03 o 
  -1   1   8       83.87       82.84      2.23 o 
   0   1   8      782.97      836.05     12.91 o 
   1   1   8       80.71       78.52      2.18 o 
   2   1   8     1356.78     1343.85     20.22 o 
   3   1   8       40.83       33.04      1.32 o 
   4   1   8      260.09      268.82      6.59 o 
   5   1   8      143.94      144.81      3.13 o 
   6   1   8      173.66      183.08      6.40 o 
   7   1   8      276.02      272.72      5.91 o 
   8   1   8      127.09      126.16      4.00 o 
   9   1   8      200.48      217.58      5.56 o 
  10   1   8       23.24       24.38      2.40 o 
  11   1   8       22.35       25.34      3.80 o 
  12   1   8        4.99        6.36      2.97 o 
 -11   2   8       15.34       16.12      4.23 o 
 -10   2   8       55.85       56.52      5.55 o 
  -9   2   8       34.69       35.17      2.53 o 
  -8   2   8       42.62       39.34      2.49 o 
  -7   2   8        2.45       -0.09      1.27 o 
  -6   2   8      100.17       88.55      2.68 o 
  -5   2   8      595.47      577.43      8.82 o 
  -4   2   8       76.78       77.95      2.31 o 
  -3   2   8     1277.78     1315.00     19.52 o 
  -2   2   8     1118.37     1110.80     18.74 o 
  -1   2   8      796.27      872.13     15.07 o 
   0   2   8      189.75      147.22      3.08 o 
   1   2   8      777.05      856.84     11.10 o 
   2   2   8     1124.53     1112.58     12.80 o 
   3   2   8     1291.90     1315.52     16.88 o 
   4   2   8       80.85       86.49      3.72 o 
   5   2   8      597.27      598.12      9.77 o 
   6   2   8      100.41       94.21      5.24 o 
   7   2   8        1.89        1.64      1.41 o 
   8   2   8       42.72       40.19      2.49 o 
   9   2   8       34.25       33.03      3.15 o 
  10   2   8       56.04       54.07      3.12 o 
  11   2   8       16.14       20.20      3.40 o 
 -11   3   8        9.70       13.11      3.33 o 
 -10   3   8       71.99       72.95      4.25 o 
  -9   3   8        8.66        7.84      1.69 o 
  -8   3   8      216.92      204.39      5.65 o 
  -7   3   8       72.34       70.85      3.05 o 
  -6   3   8      169.32      156.90      4.27 o 
  -5   3   8       30.78       31.21      1.68 o 
  -4   3   8       71.17       70.81      2.54 o 
  -3   3   8       91.69       86.58      3.12 o 
  -2   3   8      454.76      453.83      8.91 o 
  -1   3   8      497.01      451.50     10.73 o 
   0   3   8     1945.20     2141.83     34.30 o 
   1   3   8      506.22      483.65      7.69 o 
   2   3   8      443.91      448.48      9.35 o 
   3   3   8       92.98       93.94      2.74 o 
   4   3   8       71.30       79.20      3.03 o 
   5   3   8       29.26       30.01      1.76 o 
   6   3   8      167.71      155.58      4.94 o 
   7   3   8       72.06       69.05      3.50 o 
   8   3   8      216.43      205.81      6.25 o 
   9   3   8        9.39        6.82      2.03 o 
  10   3   8       72.03       87.44      7.04 o 
  11   3   8       10.67       17.40      3.40 o 
 -11   4   8       76.55       75.98      4.61 o 
 -10   4   8       14.03       21.05      2.85 o 
  -9   4   8       79.91       81.54      4.30 o 
  -8   4   8       97.24       97.57      4.37 o 
  -7   4   8      241.34      231.92      5.55 o 
  -6   4   8       38.42       40.09      2.36 o 
  -5   4   8       67.03       61.91      2.71 o 
  -4   4   8      167.78      173.20      4.12 o 
  -3   4   8      293.56      292.92      8.20 o 
  -2   4   8      243.54      235.02      5.59 o 
  -1   4   8      520.86      508.59      9.78 o 
   0   4   8      553.44      597.07     11.18 o 
   1   4   8      513.19      511.80     15.30 o 
   2   4   8      239.58      226.32      7.12 o 
   3   4   8      301.32      298.65      5.71 o 
   4   4   8      169.01      165.79      5.13 o 
   5   4   8       64.69       57.68      5.25 o 
   6   4   8       40.95       47.92      4.14 o 
   7   4   8      246.64      244.71      9.90 o 
   8   4   8       92.72      103.72      4.52 o 
   9   4   8       80.10       83.73      4.29 o 
  10   4   8       13.43       20.94      3.45 o 
  11   4   8       78.26       71.96      8.71 o 
 -11   5   8       48.00       54.91      4.17 o 
 -10   5   8       12.05       10.44      2.48 o 
  -9   5   8      145.99      138.59      5.57 o 
  -8   5   8       53.24       45.96      4.56 o 
  -7   5   8      149.73      128.42      4.92 o 
  -6   5   8      115.59      116.16      3.84 o 
  -5   5   8        1.31        1.62      1.33 o 
  -4   5   8       89.93       91.33      3.74 o 
  -3   5   8      823.11      821.06     12.75 o 
  -2   5   8        1.00       -0.52      1.07 o 
  -1   5   8      149.67      148.07      7.83 o 
   0   5   8       14.83        9.62      1.46 o 
   1   5   8      144.99      134.23      4.17 o 
   2   5   8        1.23        1.25      1.26 o 
   3   5   8      816.27      818.95     15.34 o 
   4   5   8       88.98       87.63      3.80 o 
   5   5   8        1.44       -0.82      1.67 o 
   6   5   8      109.85      120.47      7.77 o 
   7   5   8      142.84      130.37      4.87 o 
   8   5   8       54.04       49.45      3.45 o 
   9   5   8      148.56      152.40     14.17 o 
  10   5   8       12.90       15.28      4.08 o 
  11   5   8       47.72       62.58      9.53 o 
 -10   6   8        2.39        5.13      2.50 o 
  -9   6   8       14.62       11.07      2.49 o 
  -8   6   8       31.24       25.28      3.63 o 
  -7   6   8       59.37       61.52      3.76 o 
  -6   6   8      185.71      173.62      5.87 o 
  -5   6   8      205.52      199.22      5.76 o 
  -4   6   8      640.33      600.42     11.99 o 
  -3   6   8      514.75      523.57     10.70 o 
  -2   6   8      753.85      769.53     14.02 o 
  -1   6   8      231.61      213.12      8.83 o 
   0   6   8        2.85        1.72      1.28 o 
   1   6   8      228.98      209.67      8.02 o 
   2   6   8      770.48      736.94     28.83 o 
   3   6   8      521.74      528.28     11.70 o 
   4   6   8      625.81      606.88     12.64 o 
   5   6   8      213.13      201.48      7.65 o 
   6   6   8      189.39      188.41      8.03 o 
   7   6   8       54.03       58.80      4.75 o 
   8   6   8       34.52       25.54      5.32 o 
   9   6   8       14.84       11.80      4.21 o 
  10   6   8        2.07        3.06      3.32 o 
 -10   7   8       43.47       43.91      3.98 o 
  -9   7   8       44.16       38.80      3.69 o 
  -8   7   8        4.93        6.20      2.28 o 
  -7   7   8      111.93      103.70      4.93 o 
  -6   7   8       95.14      107.06      5.00 o 
  -5   7   8       55.80       52.76      4.14 o 
  -4   7   8       27.72       31.84      3.31 o 
  -3   7   8      173.97      171.98     12.68 o 
  -2   7   8      313.65      302.89      7.37 o 
  -1   7   8      507.04      499.47     10.25 o 
   0   7   8      885.22      895.45     16.32 o 
   1   7   8      515.61      492.22     10.74 o 
   2   7   8      323.80      317.72      7.79 o 
   3   7   8      168.13      184.69      5.81 o 
   4   7   8       29.55       35.61      2.93 o 
   5   7   8       58.74       49.41      7.33 o 
   6   7   8       93.31      112.64      8.66 o 
   7   7   8      110.40       99.84      8.66 o 
   8   7   8        5.00        2.02      3.58 o 
   9   7   8       45.28       46.44      7.01 o 
  10   7   8       43.59       48.09      7.40 o 
  -9   8   8        7.21        8.91      4.62 o 
  -8   8   8       89.81       68.58      4.59 o 
  -7   8   8       68.41       66.53      4.46 o 
  -6   8   8        6.31        4.12      2.15 o 
  -5   8   8        7.31        6.13      2.67 o 
  -4   8   8       31.09       30.37      3.41 o 
  -3   8   8      141.94      143.93      5.05 o 
  -2   8   8      162.04      136.37      4.83 o 
  -1   8   8      144.25      138.64     10.76 o 
   0   8   8       31.56       23.40      2.23 o 
   1   8   8      149.66      150.86      5.87 o 
   2   8   8      154.00      135.60      4.88 o 
   3   8   8      143.33      149.52      5.26 o 
   4   8   8       32.33       27.07      3.55 o 
   5   8   8        7.39        8.87      2.76 o 
   6   8   8        7.01        5.01      3.86 o 
   7   8   8       68.72       55.01      7.49 o 
   8   8   8       87.69       99.06      9.20 o 
   9   8   8        7.02        8.46      4.56 o 
  -8   9   8       12.78       13.60      3.73 o 
  -7   9   8        4.36       10.73      2.89 o 
  -6   9   8       13.02       15.31      3.04 o 
  -5   9   8        2.88        3.87      2.33 o 
  -4   9   8       54.87       61.69      9.74 o 
  -3   9   8       11.06       12.82      2.69 o 
  -2   9   8       34.82       36.53      2.81 o 
  -1   9   8       98.99       97.68      5.11 o 
   0   9   8       11.55       15.30      4.19 o 
   1   9   8       96.62       96.88      5.25 o 
   2   9   8       32.80       34.48      3.74 o 
   3   9   8       10.48       10.01      2.61 o 
   4   9   8       54.03       71.51      5.21 o 
   5   9   8        2.84        3.98      2.67 o 
   6   9   8       14.15       19.96      5.27 o 
   7   9   8        4.56       13.45      4.97 o 
   8   9   8       13.51       10.72      5.06 o 
  -7  10   8       11.33       24.52     15.45 o 
  -6  10   8       28.54       31.11      4.15 o 
  -5  10   8        3.23        4.21      2.58 o 
  -4  10   8        3.62        0.62      2.95 o 
  -3  10   8        4.59        4.87      2.14 o 
  -2  10   8       75.98       69.31      4.83 o 
  -1  10   8       66.51       67.78      5.44 o 
   0  10   8        6.31        8.57      2.53 o 
   1  10   8       66.09       65.68      4.52 o 
   2  10   8       77.02       86.25      7.69 o 
   3  10   8        4.04        5.19      2.46 o 
   4  10   8        3.59        0.98      3.69 o 
   5  10   8        3.45        1.89      2.61 o 
   6  10   8       29.43       37.39      7.14 o 
   7  10   8       10.67       28.60      6.64 o 
  -5  11   8        1.40        5.86      3.06 o 
  -4  11   8       12.88       11.46      5.35 o 
  -3  11   8       23.96       26.80      3.77 o 
  -2  11   8       19.61       18.70      3.18 o 
  -1  11   8       23.03       24.08      3.48 o 
   0  11   8        5.06        4.14      3.21 o 
   1  11   8       23.01       23.51      3.49 o 
   2  11   8       20.35       20.69      4.87 o 
   3  11   8       24.09       26.47      3.91 o 
   4  11   8       12.20        8.79      2.92 o 
   5  11   8        1.58        2.93      4.17 o 
  -3  12   8       39.20       38.96      9.44 o 
  -2  12   8       19.85       18.51      3.36 o 
  -1  12   8       13.08        9.62      2.66 o 
   0  12   8        7.09        9.54      2.77 o 
   1  12   8       12.55       11.96      4.30 o 
   2  12   8       19.60       16.72      3.37 o 
   3  12   8       39.77       42.54      6.91 o 
   1   0   9      889.43      895.87     13.27 o 
   2   0   9     1348.55     1409.15     20.04 o 
   3   0   9        4.05        5.00      0.83 o 
   4   0   9        4.54        2.83      0.79 o 
   5   0   9       67.18       60.86      2.38 o 
   6   0   9      183.35      187.76      4.57 o 
   7   0   9      286.28      278.27      6.05 o 
   8   0   9       10.66       14.76      1.86 o 
   9   0   9        6.59        8.26      1.70 o 
  10   0   9        1.74        0.37      1.89 o 
  11   0   9        8.92       12.20      2.60 o 
 -11   1   9       29.19       30.49      3.29 o 
 -10   1   9       36.13       42.27      3.47 o 
  -9   1   9       68.94       75.14      4.02 o 
  -8   1   9       42.81       40.11      2.97 o 
  -7   1   9      345.53      332.64      5.96 o 
  -6   1   9       91.55       88.39      3.67 o 
  -5   1   9      448.02      459.28     12.03 o 
  -4   1   9       14.46       16.30      1.23 o 
  -3   1   9     1042.80     1047.00     17.40 o 
  -2   1   9       24.75       16.96      1.58 o 
  -1   1   9      189.22      167.80      3.59 o 
   0   1   9      218.52      211.80      4.77 o 
   1   1   9      174.06      157.78      3.46 o 
   2   1   9       25.86       17.75      1.08 o 
   3   1   9     1048.69     1045.20     21.44 o 
   4   1   9       13.26       17.91      1.54 o 
   5   1   9      455.85      464.10      8.32 o 
   6   1   9       91.22       86.65      4.32 o 
   7   1   9      348.62      325.53     11.10 o 
   8   1   9       45.16       43.55      2.57 o 
   9   1   9       66.16       63.52      3.16 o 
  10   1   9       35.59       39.26      2.81 o 
  11   1   9       29.14       33.15      6.42 o 
 -11   2   9       35.04       41.27      4.68 o 
 -10   2   9       55.18       60.54      3.95 o 
  -9   2   9        6.57        6.43      2.00 o 
  -8   2   9       57.43       50.52      2.82 o 
  -7   2   9        0.90       -0.58      1.27 o 
  -6   2   9      264.97      239.33      6.05 o 
  -5   2   9      818.07      792.66     15.67 o 
  -4   2   9      261.08      256.32      8.02 o 
  -3   2   9      113.69      111.29      3.11 o 
  -2   2   9      603.55      600.43     11.27 o 
  -1   2   9       53.35       57.92      2.63 o 
   0   2   9      116.21      123.23      2.85 o 
   1   2   9       49.68       56.26      1.58 o 
   2   2   9      604.86      599.84      9.51 o 
   3   2   9      116.39      115.03      5.55 o 
   4   2   9      266.42      273.29     11.43 o 
   5   2   9      812.63      805.81     34.39 o 
   6   2   9      264.34      257.54      9.17 o 
   7   2   9        1.09       -0.06      1.46 o 
   8   2   9       51.63       40.76      3.31 o 
   9   2   9        6.72        9.66      2.08 o 
  10   2   9       54.62       57.92      3.82 o 
  11   2   9       35.19       36.59      3.44 o 
 -11   3   9       51.38       50.19      5.10 o 
 -10   3   9        0.33       -0.62      2.53 o 
  -9   3   9      120.97      117.80      4.22 o 
  -8   3   9       89.09       81.12      3.37 o 
  -7   3   9      167.91      165.58      5.07 o 
  -6   3   9      298.25      266.44      5.87 o 
  -5   3   9      694.84      670.30     12.80 o 
  -4   3   9      228.16      212.11      7.01 o 
  -3   3   9      407.70      401.68      7.18 o 
  -2   3   9       27.90       28.24      2.01 o 
  -1   3   9      259.13      228.55      5.53 o 
   0   3   9       32.87       38.90      2.19 o 
   1   3   9      262.63      240.84      8.14 o 
   2   3   9       30.61       27.69      2.04 o 
   3   3   9      420.86      435.93     11.78 o 
   4   3   9      237.14      237.26      8.61 o 
   5   3   9      699.85      732.05     24.38 o 
   6   3   9      291.67      273.31      8.97 o 
   7   3   9      171.84      173.24      5.51 o 
   8   3   9       90.21       84.29      4.06 o 
   9   3   9      117.29      110.27      4.77 o 
  10   3   9        0.24       -0.88      1.76 o 
  11   3   9       52.20       52.83      4.78 o 
 -11   4   9       23.09       26.05      5.12 o 
 -10   4   9       16.38       22.05      2.99 o 
  -9   4   9       96.79       97.60      4.70 o 
  -8   4   9       35.49       41.36      2.68 o 
  -7   4   9       88.12       87.51      5.53 o 
  -6   4   9      284.23      279.34      7.28 o 
  -5   4   9        5.69        5.33      1.44 o 
  -4   4   9      267.88      265.79      5.55 o 
  -3   4   9       59.88       53.09      2.58 o 
  -2   4   9      386.17      387.46      8.34 o 
  -1   4   9      161.64      163.78      4.60 o 
   0   4   9       53.78       48.57      2.56 o 
   1   4   9      157.88      170.48      4.80 o 
   2   4   9      393.54      371.01      8.16 o 
   3   4   9       58.80       55.49      3.30 o 
   4   4   9      256.53      254.52      6.66 o 
   5   4   9        5.67        4.08      2.67 o 
   6   4   9      281.03      291.39      9.43 o 
   7   4   9       89.07       89.76      4.11 o 
   8   4   9       35.32       35.49      3.07 o 
   9   4   9       96.84       93.04      4.58 o 
  10   4   9       16.00       21.06      3.42 o 
  11   4   9       23.73       31.21      4.19 o 
 -10   5   9       15.92       20.49      2.89 o 
  -9   5   9       23.06       31.55      3.25 o 
  -8   5   9      135.67      139.65      5.42 o 
  -7   5   9       23.15       21.60      2.56 o 
  -6   5   9       89.49       81.83      3.79 o 
  -5   5   9       13.20       11.49      1.73 o 
  -4   5   9      286.91      290.29      7.58 o 
  -3   5   9      286.00      263.49      5.53 o 
  -2   5   9      313.00      293.75      6.80 o 
  -1   5   9      210.42      218.56      9.76 o 
   0   5   9     2037.33     2040.87     42.03 o 
   1   5   9      202.17      227.54      7.00 o 
   2   5   9      330.65      315.77      7.50 o 
   3   5   9      290.85      282.94      7.17 o 
   4   5   9      289.38      297.95      7.60 o 
   5   5   9       13.65       10.92      2.56 o 
   6   5   9       90.79       87.45      5.15 o 
   7   5   9       23.96       21.01      3.23 o 
   8   5   9      134.76      128.71      6.56 o 
   9   5   9       21.67       34.04      4.25 o 
  10   5   9       14.27       13.39      4.54 o 
 -10   6   9        2.12        5.97      2.36 o 
  -9   6   9        7.33        8.52      2.43 o 
  -8   6   9       83.12       86.54      4.61 o 
  -7   6   9       50.20       44.72      3.39 o 
  -6   6   9       90.09       86.46      4.85 o 
  -5   6   9       22.64       21.61      2.33 o 
  -4   6   9      169.75      161.14      5.20 o 
  -3   6   9      288.67      285.57      7.14 o 
  -2   6   9      633.53      598.38     11.58 o 
  -1   6   9      216.88      193.85      5.34 o 
   0   6   9       14.67       11.29      1.73 o 
   1   6   9      221.77      215.32      5.90 o 
   2   6   9      625.10      625.57     12.55 o 
   3   6   9      284.88      292.62      8.27 o 
   4   6   9      165.30      169.79      5.64 o 
   5   6   9       23.65       25.70      3.49 o 
   6   6   9       94.32       94.54      5.48 o 
   7   6   9       51.22       46.15      4.40 o 
   8   6   9       83.18       92.92      5.85 o 
   9   6   9        7.15        4.45      3.43 o 
  10   6   9        2.11        3.32      3.34 o 
  -9   7   9        2.67        4.35      2.31 o 
  -8   7   9       21.32       19.61      3.19 o 
  -7   7   9       60.32       60.96      4.11 o 
  -6   7   9       24.79       32.74      5.20 o 
  -5   7   9       74.76       79.24      5.18 o 
  -4   7   9       37.56       33.40      2.77 o 
  -3   7   9      339.13      322.14      8.64 o 
  -2   7   9      255.93      252.36      6.73 o 
  -1   7   9       84.86       77.79      4.53 o 
   0   7   9        0.02       -0.45      1.32 o 
   1   7   9       84.24       78.25      7.28 o 
   2   7   9      264.91      271.69      7.16 o 
   3   7   9      337.65      347.81      8.69 o 
   4   7   9       38.37       36.15      3.05 o 
   5   7   9       79.21       83.90      5.14 o 
   6   7   9       25.33       27.33      4.07 o 
   7   7   9       60.91       65.60      7.49 o 
   8   7   9       19.55       26.26      5.77 o 
   9   7   9        2.28        4.88      4.06 o 
  -8   8   9        5.79        9.78      4.51 o 
  -7   8   9      100.98      123.92     13.34 o 
  -6   8   9       89.85      108.04     20.92 o 
  -5   8   9       12.44       12.31      2.85 o 
  -4   8   9       76.17       83.26      7.36 o 
  -3   8   9       13.54        9.94      2.03 o 
  -2   8   9      272.77      241.93      6.71 o 
  -1   8   9      453.43      395.75     11.29 o 
   0   8   9       22.39       19.08      2.87 o 
   1   8   9      443.73      393.33      9.13 o 
   2   8   9      270.85      250.62      6.97 o 
   3   8   9       14.07       16.34      2.36 o 
   4   8   9       76.07       87.64      4.88 o 
   5   8   9       11.47       14.62      2.50 o 
   6   8   9       89.73       87.28      8.68 o 
   7   8   9      100.24      126.34     10.33 o 
   8   8   9        6.27       11.63      4.64 o 
  -7   9   9       19.74       26.75     10.32 o 
  -6   9   9        7.66       12.62     11.82 o 
  -5   9   9       13.00       14.75      4.04 o 
  -4   9   9       37.24       35.35      3.89 o 
  -3   9   9        1.07        4.68      2.32 o 
  -2   9   9       49.05       49.76      3.27 o 
  -1   9   9        5.97        8.70      2.57 o 
   0   9   9        0.01        1.14      2.06 o 
   1   9   9        5.00        9.39      2.50 o 
   2   9   9       49.39       48.08      4.32 o 
   3   9   9        1.50       -0.07      2.02 o 
   4   9   9       37.90       36.80      4.25 o 
   5   9   9       12.76       11.04      4.48 o 
   6   9   9        7.47       14.41      5.06 o 
   7   9   9       20.91       21.92      6.36 o 
  -6  10   9        4.54       10.66      3.09 o 
  -5  10   9       26.43       26.86      5.92 o 
  -4  10   9        6.76        9.00      2.67 o 
  -3  10   9       96.99      107.00      5.84 o 
  -2  10   9       16.95       20.19      3.25 o 
  -1  10   9       19.47       17.77      2.41 o 
   0  10   9        2.39        1.39      3.45 o 
   1  10   9       18.62       18.81      3.18 o 
   2  10   9       16.41       20.94      3.46 o 
   3  10   9       97.24      105.01     12.92 o 
   4  10   9        7.04        6.73      2.82 o 
   5  10   9       27.72       30.83      4.49 o 
   6  10   9        4.49        4.82      4.69 o 
  -5  11   9        4.77        2.14      2.63 o 
  -4  11   9        1.95        5.43      2.46 o 
  -3  11   9       39.05       33.09      4.01 o 
  -2  11   9       11.83       12.47      3.00 o 
  -1  11   9       44.33       43.74      4.29 o 
   0  11   9       46.15       51.95      6.90 o 
   1  11   9       44.73       45.48      4.40 o 
   2  11   9       11.55       10.41      2.98 o 
   3  11   9       39.53       41.40      7.48 o 
   4  11   9        1.95       -1.58      2.50 o 
   5  11   9        4.44        8.51      3.31 o 
  -2  12   9       13.55       16.18      5.87 o 
  -1  12   9        2.65        4.23      2.47 o 
   0  12   9        1.50        3.05      4.52 o 
   1  12   9        2.48        2.73      3.82 o 
   2  12   9       13.01       22.72      3.75 o 
   0   0  10     3093.93     3333.75     63.86 o 
   1   0  10      123.98      143.70      3.43 o 
   2   0  10      789.77      845.63     18.81 o 
   3   0  10      156.92      158.09      3.47 o 
   4   0  10       19.75       18.84      1.62 o 
   5   0  10        2.40        1.74      1.14 o 
   6   0  10       71.25       71.76      2.90 o 
   7   0  10       25.01       25.00      2.09 o 
   8   0  10       22.92       23.97      2.19 o 
   9   0  10       12.43       13.44      2.71 o 
  10   0  10       18.44       30.29      3.58 o 
  11   0  10        0.23       -1.13      2.35 o 
 -11   1  10        6.13        6.91      2.74 o 
 -10   1  10       29.30       34.44      3.33 o 
  -9   1  10       68.82       68.40      3.93 o 
  -8   1  10       69.23       73.98      3.85 o 
  -7   1  10       51.24       51.65      2.68 o 
  -6   1  10       14.45       14.61      1.72 o 
  -5   1  10       15.10       11.74      1.32 o 
  -4   1  10      305.79      296.39      7.74 o 
  -3   1  10      262.65      260.14      6.51 o 
  -2   1  10      420.95      435.55     17.30 o 
  -1   1  10      366.08      363.48      8.00 o 
   0   1  10      989.70     1037.92     15.27 o 
   1   1  10      370.03      371.13      6.49 o 
   2   1  10      438.68      424.03      7.27 o 
   3   1  10      256.14      249.84      4.98 o 
   4   1  10      298.92      287.20      5.75 o 
   5   1  10       14.35       11.75      2.17 o 
   6   1  10       13.39       15.75      2.11 o 
   7   1  10       52.90       56.29      3.23 o 
   8   1  10       65.06       69.97      3.78 o 
   9   1  10       69.16       70.18      3.95 o 
  10   1  10       29.19       32.48      4.06 o 
  11   1  10        6.49        7.39      3.05 o 
 -11   2  10       23.78       37.21      4.53 o 
 -10   2  10        1.31        2.60      2.05 o 
  -9   2  10        4.90        8.63      2.14 o 
  -8   2  10        4.03        1.75      1.77 o 
  -7   2  10      113.44      117.98      3.80 o 
  -6   2  10      494.21      480.95      7.77 o 
  -5   2  10       30.00       27.52      1.74 o 
  -4   2  10      918.55      887.60     12.39 o 
  -3   2  10       17.41       17.82      1.51 o 
  -2   2  10      138.54      148.15      4.41 o 
  -1   2  10      264.67      268.62      9.99 o 
   0   2  10       12.11       11.46      1.86 o 
   1   2  10      255.31      253.47      6.10 o 
   2   2  10      141.75      146.08      4.39 o 
   3   2  10       16.88       18.98      1.50 o 
   4   2  10      900.35      952.04     53.85 o 
   5   2  10       28.79       28.96      2.93 o 
   6   2  10      486.76      460.52     21.75 o 
   7   2  10      113.10      118.43      4.62 o 
   8   2  10        4.44        4.23      1.81 o 
   9   2  10        5.47        4.21      1.94 o 
  10   2  10        1.32       -0.19      1.88 o 
  11   2  10       24.91       29.18      4.21 o 
 -10   3  10       12.45       18.33      3.53 o 
  -9   3  10      106.77      105.34      6.12 o 
  -8   3  10      240.49      235.91      5.92 o 
  -7   3  10       77.23       72.95      3.55 o 
  -6   3  10      149.64      137.55      4.14 o 
  -5   3  10        0.29        1.96      1.17 o 
  -4   3  10        3.39        4.93      2.18 o 
  -3   3  10      162.85      152.45      5.79 o 
  -2   3  10      173.48      169.12      4.88 o 
  -1   3  10       74.86       66.57      3.02 o 
   0   3  10      212.25      192.43      5.16 o 
   1   3  10       74.25       65.80      3.05 o 
   2   3  10      175.34      168.08      6.76 o 
   3   3  10      157.18      166.10      4.96 o 
   4   3  10        2.47        4.10      1.99 o 
   5   3  10        0.25       -1.95      3.61 o 
   6   3  10      144.61      144.73     13.49 o 
   7   3  10       75.79       74.98      7.84 o 
   8   3  10      240.74      239.52      7.03 o 
   9   3  10      106.00      102.59      4.83 o 
  10   3  10       10.98       17.68      4.02 o 
 -10   4  10        8.84       11.62      3.12 o 
  -9   4  10       16.58       25.78      3.76 o 
  -8   4  10       36.96       44.39      2.84 o 
  -7   4  10       51.65       53.60      3.47 o 
  -6   4  10        0.77        0.82      1.30 o 
  -5   4  10      755.26      731.89     12.28 o 
  -4   4  10      355.50      353.08      6.87 o 
  -3   4  10       22.44       21.19      1.95 o 
  -2   4  10      158.69      146.65      4.82 o 
  -1   4  10       16.48       16.57      1.85 o 
   0   4  10      308.72      278.99     12.44 o 
   1   4  10       16.10       10.33      1.79 o 
   2   4  10      168.53      163.43      4.97 o 
   3   4  10       20.54       18.90      2.12 o 
   4   4  10      348.60      360.29      8.53 o 
   5   4  10      734.66      718.80     31.17 o 
   6   4  10        0.86        0.65      2.22 o 
   7   4  10       54.43       53.86      4.51 o 
   8   4  10       36.81       42.93      4.28 o 
   9   4  10       16.69       26.65      3.92 o 
  10   4  10        8.63       14.58      3.30 o 
 -10   5  10       13.87       11.04      2.66 o 
  -9   5  10       42.92       45.40      3.62 o 
  -8   5  10        5.33        0.96      1.87 o 
  -7   5  10        0.79        2.13      1.51 o 
  -6   5  10       17.92       18.24      2.03 o 
  -5   5  10      118.51      114.53      3.93 o 
  -4   5  10      400.15      395.49     10.13 o 
  -3   5  10      591.66      591.77     10.48 o 
  -2   5  10       27.71       26.46      2.22 o 
  -1   5  10       12.92       11.68      1.75 o 
   0   5  10        0.52        0.89      1.27 o 
   1   5  10       10.95        9.09      1.86 o 
   2   5  10       29.17       29.43      2.45 o 
   3   5  10      599.85      612.93     12.56 o 
   4   5  10      396.02      401.97      9.40 o 
   5   5  10      122.33      126.79      9.72 o 
   6   5  10       16.90       14.64      2.84 o 
   7   5  10        1.17        1.60      2.07 o 
   8   5  10        5.52        2.69      2.39 o 
   9   5  10       41.95       39.06      4.53 o 
  10   5  10       13.94       12.87      4.51 o 
  -9   6  10        7.09        5.35      2.23 o 
  -8   6  10       36.97       39.52      3.49 o 
  -7   6  10       13.93       14.02      2.53 o 
  -6   6  10        9.86        8.93      2.19 o 
  -5   6  10      134.39      125.52     11.39 o 
  -4   6  10       14.61       18.95      2.84 o 
  -3   6  10      118.47      104.90      4.28 o 
  -2   6  10       50.74       41.46      3.52 o 
  -1   6  10      105.43      102.36      3.93 o 
   0   6  10       77.67       61.17      3.26 o 
   1   6  10       97.68       98.39      3.95 o 
   2   6  10       53.87       54.11      3.22 o 
   3   6  10      119.56      113.36      4.49 o 
   4   6  10       14.97       24.47      2.65 o 
   5   6  10      137.39      148.84      6.65 o 
   6   6  10        9.41       10.28      2.69 o 
   7   6  10       13.81       15.05      3.17 o 
   8   6  10       37.34       43.39      8.18 o 
   9   6  10        7.13       13.93      4.47 o 
  -9   7  10       29.85       30.96      3.58 o 
  -8   7  10        1.48        3.18      2.17 o 
  -7   7  10       32.05       36.55      4.47 o 
  -6   7  10       18.03       14.84      2.66 o 
  -5   7  10        8.20        6.60      2.36 o 
  -4   7  10       40.50       36.73      3.70 o 
  -3   7  10      104.75      113.40      5.60 o 
  -2   7  10        8.66       10.75      2.53 o 
  -1   7  10       74.70       78.01      6.09 o 
   0   7  10      217.33      207.70      5.93 o 
   1   7  10       76.02       74.50      3.53 o 
   2   7  10        8.40        8.35      1.89 o 
   3   7  10      103.36      111.19      4.62 o 
   4   7  10       39.07       31.68      2.97 o 
   5   7  10        8.23       10.44      2.63 o 
   6   7  10       18.26       17.11      3.43 o 
   7   7  10       31.98       36.78      4.30 o 
   8   7  10        1.70       -0.72      3.49 o 
   9   7  10       30.01       42.03      7.03 o 
  -8   8  10       43.08       43.62      4.13 o 
  -7   8  10       32.29       34.39      4.76 o 
  -6   8  10        3.06        0.25      2.28 o 
  -5   8  10      101.24      106.08      5.86 o 
  -4   8  10       23.20       18.92      3.22 o 
  -3   8  10        1.96        1.34      1.62 o 
  -2   8  10       23.05       29.09      2.68 o 
  -1   8  10       46.98       38.20      5.70 o 
   0   8  10      104.89      104.11      5.62 o 
   1   8  10       47.03       41.93      2.96 o 
   2   8  10       23.72       33.55      2.88 o 
   3   8  10        2.43        4.99      1.82 o 
   4   8  10       25.13       24.58      2.83 o 
   5   8  10      100.69      108.85      5.80 o 
   6   8  10        3.51        4.15      2.54 o 
   7   8  10       32.25       43.51      7.29 o 
   8   8  10       43.11       44.20      7.44 o 
  -7   9  10        5.07        5.90      5.18 o 
  -5   9  10       25.63       33.29      4.07 o 
  -4   9  10       31.99       28.24      3.70 o 
  -3   9  10       69.21       62.11      4.70 o 
  -2   9  10       11.97       13.30      2.29 o 
  -1   9  10        5.99        3.54      2.26 o 
   0   9  10       14.94       12.02      3.47 o 
   1   9  10        5.58        0.00      1.97 o 
   2   9  10       13.08       10.31      2.16 o 
   3   9  10       71.36       70.13      4.12 o 
   4   9  10       31.93       28.14      4.06 o 
   5   9  10       26.63       32.88      4.38 o 
   6   9  10       26.20       32.03      6.60 o 
   7   9  10        4.61        0.09      4.17 o 
  -6  10  10       52.47       48.33      5.00 o 
  -5  10  10        5.66       10.71      3.12 o 
  -4  10  10        9.72       13.12      3.10 o 
  -3  10  10       29.54       28.84      4.88 o 
  -2  10  10       12.98       18.61      3.12 o 
  -1  10  10       24.48       30.08      3.11 o 
   0  10  10       49.74       45.60      4.89 o 
   1  10  10       25.59       30.13      5.15 o 
   2  10  10       13.09       12.14      3.08 o 
   3  10  10       29.70       31.86      5.18 o 
   4  10  10        9.52       13.45      3.46 o 
   5  10  10        5.93       13.30      3.71 o 
   6  10  10       52.24       58.57      8.40 o 
  -4  11  10        4.33        7.06      3.45 o 
  -3  11  10        8.46        6.74      2.60 o 
  -2  11  10       54.40       43.93      8.45 o 
  -1  11  10        5.28        6.71      2.66 o 
   0  11  10       14.29       28.23      5.64 o 
   1  11  10        5.16        4.18      2.50 o 
   2  11  10       54.65       52.36      6.04 o 
   3  11  10        8.68       10.80      3.33 o 
   4  11  10        3.70        6.78      3.17 o 
   1   0  11       54.74       65.20      3.05 o 
   2   0  11       26.59       27.69      1.68 o 
   3   0  11      520.65      516.52      9.52 o 
   4   0  11      275.47      282.79      6.64 o 
   5   0  11      832.05      800.07     21.39 o 
   6   0  11        2.08       -0.39      1.37 o 
   7   0  11      244.08      240.30     11.94 o 
   8   0  11        2.52        1.48      1.70 o 
   9   0  11       60.38       63.42     11.33 o 
  10   0  11       11.00       14.17      3.33 o 
 -10   1  11        6.37       15.75      3.37 o 
  -9   1  11       89.18       94.84      4.62 o 
  -8   1  11       10.06       14.24      2.35 o 
  -7   1  11      162.50      162.33      4.55 o 
  -6   1  11      175.39      169.28      6.03 o 
  -5   1  11      537.86      519.46      9.27 o 
  -4   1  11      165.48      156.48      5.44 o 
  -3   1  11       14.93       18.81      1.70 o 
  -2   1  11        6.33        5.23      1.46 o 
  -1   1  11      167.30      176.35      4.94 o 
   0   1  11        7.22        6.27      1.42 o 
   1   1  11      174.56      176.05      4.93 o 
   2   1  11        6.66        4.98      1.44 o 
   3   1  11       11.35       15.68      1.83 o 
   4   1  11      164.10      146.91      8.72 o 
   5   1  11      538.66      531.77     15.60 o 
   6   1  11      176.32      174.53      5.47 o 
   7   1  11      158.09      163.80      5.44 o 
   8   1  11       10.13       12.51      2.30 o 
   9   1  11       90.12      100.01      7.86 o 
  10   1  11        6.32        7.27      2.95 o 
 -10   2  11        1.59        3.85      2.17 o 
  -9   2  11       20.32       25.47      2.88 o 
  -8   2  11      102.74      100.07      4.44 o 
  -7   2  11       63.83       68.95      5.54 o 
  -6   2  11       79.70       71.99      3.95 o 
  -5   2  11      154.15      150.67      3.73 o 
  -4   2  11      250.11      222.72      5.21 o 
  -3   2  11      653.27      618.67     10.31 o 
  -2   2  11      139.08      114.41      5.67 o 
  -1   2  11      359.40      329.96      7.47 o 
   0   2  11       14.90       11.47      1.72 o 
   1   2  11      357.48      333.07      9.09 o 
   2   2  11      136.96      114.32      4.01 o 
   3   2  11      667.64      635.59     12.41 o 
   4   2  11      247.70      220.74      8.07 o 
   5   2  11      155.12      140.45      6.13 o 
   6   2  11       85.29       78.58     14.70 o 
   7   2  11       62.96       68.63      5.49 o 
   8   2  11      103.29       88.14      7.56 o 
   9   2  11       21.01       31.53      3.88 o 
  10   2  11        1.73        1.78      2.38 o 
 -10   3  11       26.64       27.54      6.00 o 
  -9   3  11       22.42       26.68      2.98 o 
  -8   3  11       16.53       14.95      2.36 o 
  -7   3  11       10.49        7.93      1.74 o 
  -6   3  11       42.64       39.76      2.47 o 
  -5   3  11      150.27      140.48      4.40 o 
  -4   3  11      294.33      300.59      7.63 o 
  -3   3  11      102.93       93.42      3.22 o 
  -2   3  11      345.64      332.81      9.26 o 
  -1   3  11       56.47       61.88      5.37 o 
   0   3  11       23.82       27.24      2.25 o 
   1   3  11       55.38       57.74      2.99 o 
   2   3  11      342.44      311.04      7.39 o 
   3   3  11       98.67       90.56      3.76 o 
   4   3  11      291.80      281.68     12.03 o 
   5   3  11      153.64      142.97      6.31 o 
   6   3  11       41.81       48.81      4.24 o 
   7   3  11       10.98       10.93      4.05 o 
   8   3  11       15.66       17.62      3.14 o 
   9   3  11       22.47       20.76      3.50 o 
  10   3  11       26.57       25.74      4.05 o 
 -10   4  11       15.12       14.27      3.46 o 
  -9   4  11       32.60       31.27      4.02 o 
  -8   4  11       67.00       63.07      3.33 o 
  -7   4  11       18.26       22.75      2.25 o 
  -6   4  11       35.83       36.23      2.88 o 
  -5   4  11      447.61      462.26      9.57 o 
  -4   4  11       67.28       68.07      3.43 o 
  -3   4  11       64.12       60.33      3.80 o 
  -2   4  11      182.33      170.40      5.13 o 
  -1   4  11       54.35       49.79      2.87 o 
   0   4  11      303.46      296.25      7.41 o 
   1   4  11       55.68       50.67      2.87 o 
   2   4  11      185.55      170.09      5.24 o 
   3   4  11       68.75       62.83      3.35 o 
   4   4  11       67.06       59.91      3.37 o 
   5   4  11      455.79      453.29     12.75 o 
   6   4  11       34.78       37.97      3.87 o 
   7   4  11       18.68       20.35      5.13 o 
   8   4  11       66.88       61.78      4.96 o 
   9   4  11       32.74       34.69      4.31 o 
  10   4  11       14.70       15.20      3.61 o 
  -9   5  11        2.03        2.84      2.07 o 
  -8   5  11       64.37       64.81      4.10 o 
  -7   5  11       16.23       20.30      2.28 o 
  -6   5  11       13.37       16.63      2.10 o 
  -5   5  11       14.12       17.48      2.04 o 
  -4   5  11      313.89      295.18     12.43 o 
  -3   5  11       56.25       54.38      3.16 o 
  -2   5  11      280.50      278.85      7.00 o 
  -1   5  11       68.47       63.35      3.23 o 
   0   5  11       18.70       16.02      2.13 o 
   1   5  11       69.55       53.37      4.15 o 
   2   5  11      279.00      272.94      7.18 o 
   3   5  11       54.98       53.84      4.06 o 
   4   5  11      322.58      309.56     16.11 o 
   5   5  11       14.24       19.41      3.10 o 
   6   5  11       13.41       17.45      5.44 o 
   7   5  11       15.97       14.98      3.18 o 
   8   5  11       64.55       77.71      5.49 o 
   9   5  11        2.02        5.18      2.65 o 
  -9   6  11        2.08        2.95      2.32 o 
  -8   6  11       20.84       18.75      2.86 o 
  -7   6  11        0.69       -0.51      1.73 o 
  -6   6  11       81.82       91.07      3.88 o 
  -5   6  11       21.24       25.52      2.71 o 
  -4   6  11      195.55      188.22      5.94 o 
  -3   6  11      211.20      206.89      6.15 o 
  -2   6  11       22.59       20.48      5.58 o 
  -1   6  11       30.63       21.20      2.25 o 
   0   6  11        1.08        0.29      1.36 o 
   1   6  11       28.53       24.27      2.38 o 
   2   6  11       23.73       20.11      2.36 o 
   3   6  11      212.59      202.37     16.74 o 
   4   6  11      201.95      201.32      6.41 o 
   5   6  11       20.47       21.65      3.22 o 
   6   6  11       82.27       88.25      5.47 o 
   7   6  11        0.63        4.09      2.34 o 
   8   6  11       21.14       16.14      3.31 o 
   9   6  11        2.13        4.81      2.60 o 
  -8   7  11       13.58        9.97      3.05 o 
  -7   7  11        2.09        1.06      1.98 o 
  -6   7  11        7.31       10.44      2.58 o 
  -5   7  11        4.26        2.36      1.83 o 
  -4   7  11       74.40       79.57      4.12 o 
  -3   7  11       16.32       14.72      2.32 o 
  -2   7  11      276.72      268.86      8.98 o 
  -1   7  11      105.51      100.89      5.25 o 
   0   7  11        0.79       -0.38      1.35 o 
   1   7  11      104.11      103.69      5.50 o 
   2   7  11      276.06      278.61      8.99 o 
   3   7  11       16.11       10.32      2.11 o 
   4   7  11       72.20       72.45      4.66 o 
   5   7  11        4.07        9.01      3.59 o 
   6   7  11        7.57       11.36      5.53 o 
   7   7  11        2.32        0.31      2.36 o 
   8   7  11       13.34       17.44      3.73 o 
  -7   8  11       40.55       55.08      5.89 o 
  -6   8  11        1.30        1.90      2.58 o 
  -5   8  11        3.02        4.05      2.43 o 
  -4   8  11        3.46        5.50      2.45 o 
  -3   8  11       26.34       21.28      2.68 o 
  -2   8  11      101.07       97.49      4.42 o 
  -1   8  11       13.33       14.57      5.39 o 
   0   8  11      111.12      122.44     11.69 o 
   1   8  11       12.70       11.66      2.03 o 
   2   8  11      100.79      108.30      4.84 o 
   3   8  11       26.65       28.71      3.03 o 
   4   8  11        3.69        5.00      2.07 o 
   5   8  11        2.74        3.50      2.14 o 
   6   8  11        1.22        4.23      2.51 o 
   7   8  11       41.05       52.99      7.79 o 
  -5   9  11       18.25       25.58      3.86 o 
  -4   9  11        7.32        8.68      3.88 o 
  -3   9  11       35.34       29.11      3.71 o 
  -2   9  11        9.40       13.89      2.35 o 
  -1   9  11       18.82       18.01      3.22 o 
   0   9  11       25.12       21.10      3.27 o 
   1   9  11       19.80       12.02      3.36 o 
   2   9  11        9.20       20.23      3.51 o 
   3   9  11       36.97       40.74      3.46 o 
   4   9  11        7.86        7.60      2.24 o 
   5   9  11       17.84       26.96      3.31 o 
   6   9  11       22.75       21.50      6.01 o 
  -5  10  11       35.79       42.70      7.12 o 
  -4  10  11       15.13       17.96      3.44 o 
  -3  10  11       38.56       38.28      4.27 o 
  -2  10  11       31.06       24.14      3.59 o 
  -1  10  11       43.38       41.26      4.29 o 
   0  10  11        1.35        2.66      2.49 o 
   1  10  11       44.36       37.94      4.20 o 
   2  10  11       30.43       33.85      4.18 o 
   3  10  11       37.53       42.34      8.78 o 
   4  10  11       15.09       23.33      4.13 o 
   5  10  11       35.26       46.62      5.24 o 
  -2  11  11       20.04       20.13      3.62 o 
  -1  11  11        1.58        2.95      2.44 o 
   0  11  11       12.14       16.93      3.48 o 
   1  11  11        1.35       -2.10      2.93 o 
   2  11  11       20.10       21.93      4.56 o 
   0   0  12      403.43      383.98     15.32 o 
   1   0  12      114.38      107.15      7.19 o 
   2   0  12     1078.65     1080.62     23.96 o 
   3   0  12      141.47      155.83      4.90 o 
   4   0  12      849.62      905.99     42.60 o 
   5   0  12       72.88       82.29      4.18 o 
   6   0  12       31.55       31.13      2.69 o 
   7   0  12       70.16       83.52      6.19 o 
   8   0  12       12.31       13.02      2.30 o 
   9   0  12       32.26       34.09      4.04 o 
  10   0  12       23.68       34.90      4.37 o 
 -10   1  12        7.00       11.50      3.20 o 
  -9   1  12        7.22        8.43      2.69 o 
  -8   1  12       79.53       74.86      5.00 o 
  -7   1  12       88.77       91.76      4.22 o 
  -6   1  12       30.25       32.55      2.74 o 
  -5   1  12       57.40       48.67      3.03 o 
  -4   1  12      302.51      297.03      6.27 o 
  -3   1  12      303.86      304.76      7.51 o 
  -2   1  12      560.90      552.02     11.17 o 
  -1   1  12      114.51      111.40      4.02 o 
   0   1  12      109.03      107.85      3.95 o 
   1   1  12      114.34      105.52      3.87 o 
   2   1  12      570.09      574.39     11.47 o 
   3   1  12      300.27      280.60      8.92 o 
   4   1  12      298.48      311.75     26.08 o 
   5   1  12       59.19       52.58      3.93 o 
   6   1  12       30.29       34.66      3.55 o 
   7   1  12       89.54       88.87      5.21 o 
   8   1  12       78.16       85.40      6.51 o 
   9   1  12        7.64       11.17      3.00 o 
  10   1  12        7.44       16.47      5.21 o 
 -10   2  12       14.47       13.52      4.71 o 
  -9   2  12       34.69       36.17      3.28 o 
  -8   2  12        6.63        5.70      2.04 o 
  -7   2  12       85.00       83.87      4.15 o 
  -6   2  12       28.50       35.21      2.45 o 
  -5   2  12       53.26       46.72      2.60 o 
  -4   2  12      286.01      275.53      5.31 o 
  -3   2  12       21.80       17.07      1.73 o 
  -2   2  12       44.27       39.43      2.99 o 
  -1   2  12      144.31      149.04      4.82 o 
   0   2  12       12.88       11.56      1.87 o 
   1   2  12      143.89      137.40      4.54 o 
   2   2  12       45.55       40.44      2.68 o 
   3   2  12       23.74       19.60      2.21 o 
   4   2  12      273.63      268.02      9.62 o 
   5   2  12       55.24       53.72      4.12 o 
   6   2  12       27.64       35.83      4.24 o 
   7   2  12       82.00       87.11      5.32 o 
   8   2  12        6.50        5.79      5.11 o 
   9   2  12       34.36       38.45      4.34 o 
  10   2  12       14.37       13.30      3.35 o 
  -9   3  12       16.63       20.78      3.62 o 
  -8   3  12       83.55       91.15      7.11 o 
  -7   3  12       58.28       57.44      4.53 o 
  -6   3  12      344.82      347.02      9.56 o 
  -5   3  12       49.62       46.94      3.04 o 
  -4   3  12      111.81      126.42      3.88 o 
  -3   3  12      228.85      223.07      6.79 o 
  -2   3  12      263.95      261.86      9.59 o 
  -1   3  12       61.54       55.69      3.26 o 
   0   3  12      812.47      812.39     23.93 o 
   1   3  12       62.13       50.10      2.93 o 
   2   3  12      263.37      252.98      6.69 o 
   3   3  12      226.62      219.04      6.25 o 
   4   3  12      119.24      124.67      9.07 o 
   5   3  12       47.68       42.89     12.23 o 
   6   3  12      344.26      366.57     28.74 o 
   7   3  12       58.85       57.44      4.70 o 
   8   3  12       81.03       96.50      8.26 o 
   9   3  12       17.26       19.68      4.88 o 
  -9   4  12       29.03       28.69      4.10 o 
  -8   4  12        4.64        5.88      2.07 o 
  -7   4  12       27.74       27.46      3.03 o 
  -6   4  12        0.98        2.85      1.51 o 
  -5   4  12      101.31       97.96      3.70 o 
  -4   4  12       25.13       24.37      2.46 o 
  -3   4  12       29.33       29.74      2.16 o 
  -2   4  12       58.15       58.40      3.25 o 
  -1   4  12      117.46      113.45      4.32 o 
   0   4  12      119.57      117.84      7.49 o 
   1   4  12      121.23      114.58      4.28 o 
   2   4  12       54.24       46.98      3.63 o 
   3   4  12       30.15       26.79      2.56 o 
   4   4  12       27.05       26.79      2.67 o 
   5   4  12       95.06       93.07      9.40 o 
   6   4  12        1.16        0.40      2.00 o 
   7   4  12       28.97       30.51      3.87 o 
   8   4  12        4.56        6.07      2.56 o 
   9   4  12       30.10       37.41      4.56 o 
  -9   5  12       12.37       17.79      3.59 o 
  -8   5  12       19.57       25.23      3.87 o 
  -7   5  12       96.42       87.39      5.07 o 
  -6   5  12       93.48       96.75      3.88 o 
  -5   5  12       33.73       31.61      2.49 o 
  -4   5  12       62.58       59.67      5.37 o 
  -3   5  12        4.13        7.08      1.84 o 
  -2   5  12       93.45       98.12      4.12 o 
  -1   5  12      167.17      145.33      4.93 o 
   0   5  12       99.65       94.97      4.12 o 
   1   5  12      162.11      155.13      5.15 o 
   2   5  12       94.00       92.18      4.04 o 
   3   5  12        5.70        5.76      1.82 o 
   4   5  12       66.37       66.68      3.75 o 
   5   5  12       33.95       31.20      3.71 o 
   6   5  12       89.36      104.34     17.21 o 
   7   5  12       96.43       93.38      5.83 o 
   8   5  12       18.82       27.55      3.97 o 
   9   5  12       11.09       19.26      5.10 o 
  -8   6  12       11.00       12.99      2.77 o 
  -7   6  12       47.59       47.91      3.81 o 
  -6   6  12       18.42       20.40      2.39 o 
  -5   6  12       17.94       15.21      2.47 o 
  -4   6  12       13.69       11.44      2.62 o 
  -3   6  12       65.68       68.09      3.66 o 
  -2   6  12       13.53       12.30      3.37 o 
  -1   6  12       65.52       69.68      4.85 o 
   0   6  12      181.48      174.13      5.51 o 
   1   6  12       63.65       64.37      3.47 o 
   2   6  12       13.15       10.57      2.06 o 
   3   6  12       64.24       73.41      5.21 o 
   4   6  12       13.30       14.19      2.41 o 
   5   6  12       17.63       14.81      3.07 o 
   6   6  12       18.76       19.90      3.39 o 
   7   6  12       47.64       58.01      5.20 o 
   8   6  12       10.51       18.97      3.51 o 
  -7   7  12       49.32       56.40      5.86 o 
  -6   7  12        0.96        1.91      2.13 o 
  -5   7  12       41.24       48.83      3.57 o 
  -4   7  12       15.66       17.83      2.55 o 
  -3   7  12       49.27       49.59      5.83 o 
  -2   7  12       43.05       40.03      3.95 o 
  -1   7  12       61.06       66.36      4.65 o 
   0   7  12        1.53        4.41      1.77 o 
   1   7  12       60.16       65.34      4.80 o 
   2   7  12       45.09       39.35      3.45 o 
   3   7  12       50.38       52.97      3.68 o 
   4   7  12       15.17       16.66      3.05 o 
   5   7  12       40.23       45.50      4.56 o 
   6   7  12        0.87        3.19      2.46 o 
   7   7  12       49.17       46.32      5.65 o 
  -6   8  12       19.75       26.28     12.00 o 
  -5   8  12       77.37       80.46     12.02 o 
  -4   8  12       44.67       47.42      4.35 o 
  -3   8  12        6.53        7.48      2.17 o 
  -2   8  12       88.00       83.14      4.23 o 
  -1   8  12       14.19       11.84      2.88 o 
   0   8  12        1.27        0.75      2.17 o 
   1   8  12       14.20       11.40      2.16 o 
   2   8  12       87.84       77.46      5.02 o 
   3   8  12        6.21        8.18      2.14 o 
   4   8  12       43.85       48.80      5.72 o 
   5   8  12       76.73       83.24      7.38 o 
   6   8  12       20.02       24.66      4.08 o 
  -5   9  12       37.58       48.91      4.76 o 
  -4   9  12       12.22        8.91      4.06 o 
  -3   9  12        3.74        5.55      2.41 o 
  -2   9  12       70.47       61.70      3.94 o 
  -1   9  12       25.73       34.19      5.96 o 
   0   9  12        0.07       -3.02      2.01 o 
   1   9  12       26.28       28.18      3.80 o 
   2   9  12       70.83       67.62      6.79 o 
   3   9  12        3.84        3.67      1.98 o 
   4   9  12       12.79       13.87      2.70 o 
   5   9  12       37.06       52.07      4.26 o 
  -3  10  12       36.39       38.86      4.42 o 
  -2  10  12       39.92       30.13      3.94 o 
  -1  10  12       33.89       39.11      4.39 o 
   0  10  12       33.96       36.39      4.23 o 
   1  10  12       34.68       35.78      4.31 o 
   2  10  12       38.92       36.74      4.51 o 
   3  10  12       36.78       40.08      7.79 o 
   1   0  13      259.47      263.09      8.86 o 
   2   0  13        0.85       -1.47      2.21 o 
   3   0  13        2.55       -0.47      2.10 o 
   4   0  13      540.07      541.96     14.28 o 
   5   0  13        4.91        7.16      2.77 o 
   6   0  13        2.33       -2.95      1.96 o 
   7   0  13        2.14        3.94      2.30 o 
   8   0  13       40.28       41.52      5.18 o 
   9   0  13        3.68       10.68      4.41 o 
  -9   1  13      137.70      150.37      7.44 o 
  -8   1  13       11.52       19.98      3.40 o 
  -7   1  13       25.19       34.18      3.83 o 
  -6   1  13       32.61       33.90      2.91 o 
  -5   1  13       41.65       40.80      2.98 o 
  -4   1  13       37.50       36.92      2.80 o 
  -3   1  13      255.13      257.03      6.81 o 
  -2   1  13       62.92       56.64      6.51 o 
  -1   1  13      227.33      204.33     18.35 o 
   0   1  13       57.84       55.85      5.86 o 
   1   1  13      226.29      211.82      7.81 o 
   2   1  13       63.00       44.83      3.87 o 
   3   1  13      257.36      246.91      8.52 o 
   4   1  13       36.57       36.15      6.29 o 
   5   1  13       42.90       45.24      4.04 o 
   6   1  13       33.51       35.29      4.89 o 
   7   1  13       26.87       34.28      3.78 o 
   8   1  13       11.01       17.69      3.30 o 
   9   1  13      138.90      157.73      7.56 o 
  -9   2  13       16.41       20.92      3.66 o 
  -8   2  13        3.49        5.98      5.96 o 
  -7   2  13       72.89       73.90      5.08 o 
  -6   2  13      218.62      214.94      7.99 o 
  -5   2  13      193.11      197.70      6.01 o 
  -4   2  13       15.72       14.14      1.87 o 
  -3   2  13       94.67      102.95      4.33 o 
  -2   2  13      167.12      164.18      5.31 o 
  -1   2  13       11.77       13.03      2.07 o 
   0   2  13      129.94      126.19      4.54 o 
   1   2  13       11.41       16.33      2.14 o 
   2   2  13      165.59      170.21      5.35 o 
   3   2  13       98.59       98.64      4.12 o 
   4   2  13       15.08       17.34      2.87 o 
   5   2  13      183.15      163.84      6.91 o 
   6   2  13      217.03      234.31      8.68 o 
   7   2  13       72.05       73.22      8.10 o 
   8   2  13        3.84        5.20      2.62 o 
   9   2  13       16.66       23.34      3.77 o 
  -9   3  13       25.47       29.97      4.05 o 
  -8   3  13       43.79       43.51      3.47 o 
  -7   3  13      127.51      132.29      5.29 o 
  -6   3  13       63.71       60.48      4.39 o 
  -5   3  13      230.55      230.60      6.79 o 
  -4   3  13       44.67       46.82      2.60 o 
  -3   3  13      192.77      185.18      4.84 o 
  -2   3  13       52.67       49.57      3.11 o 
  -1   3  13       19.65       23.91      2.41 o 
   0   3  13        1.98        1.12      1.58 o 
   1   3  13       21.53       22.46      2.37 o 
   2   3  13       53.41       43.26      2.94 o 
   3   3  13      192.58      181.97      7.41 o 
   4   3  13       47.23       46.91      9.05 o 
   5   3  13      242.24      243.12      8.81 o 
   6   3  13       61.45       58.24      4.65 o 
   7   3  13      125.04      135.47     14.65 o 
   8   3  13       45.74       42.60      4.57 o 
   9   3  13       24.87       32.63      4.28 o 
  -8   4  13        7.23       10.76      2.43 o 
  -7   4  13       23.44       19.07      2.60 o 
  -6   4  13       91.02      100.28      4.70 o 
  -5   4  13       31.11       25.66      2.33 o 
  -4   4  13        7.39       10.64      1.98 o 
  -3   4  13       58.96       54.26      2.95 o 
  -2   4  13      151.02      150.48      5.14 o 
  -1   4  13       29.17       31.72      3.24 o 
   0   4  13      181.48      165.43      5.38 o 
   1   4  13       28.67       31.43      2.68 o 
   2   4  13      149.64      141.82      9.20 o 
   3   4  13       56.74       55.49      3.39 o 
   4   4  13        7.11        5.34      1.84 o 
   5   4  13       31.67       27.75      6.27 o 
   6   4  13       90.64       93.16      7.18 o 
   7   4  13       23.65       20.77      3.81 o 
   8   4  13        7.33       10.09      3.06 o 
  -8   5  13       29.52       34.06      6.44 o 
  -7   5  13        8.74        6.11      2.13 o 
  -6   5  13       11.27       16.18      2.16 o 
  -5   5  13       78.40       82.02      5.19 o 
  -4   5  13       10.37       11.81      2.16 o 
  -3   5  13       26.73       25.44      2.54 o 
  -2   5  13       57.06       53.19      3.24 o 
  -1   5  13      125.65      130.91      4.85 o 
   0   5  13       83.37       87.29      4.01 o 
   1   5  13      129.75      115.25      4.57 o 
   2   5  13       54.35       56.17      3.48 o 
   3   5  13       25.63       29.60      2.84 o 
   4   5  13       12.39       14.88      2.33 o 
   5   5  13       77.75       67.76      5.06 o 
   6   5  13       12.43       16.99      3.21 o 
   7   5  13        8.70        6.49      2.54 o 
   8   5  13       28.86       26.25      4.05 o 
  -7   6  13        8.51        9.94      2.53 o 
  -6   6  13       21.73       23.59      2.65 o 
  -5   6  13       14.80       18.70      3.07 o 
  -4   6  13        2.76        4.16      4.05 o 
  -3   6  13       11.05        8.30      2.81 o 
  -2   6  13       83.11       77.14      7.01 o 
  -1   6  13        1.81        0.75      1.58 o 
   0   6  13       43.50       49.47      3.23 o 
   1   6  13        2.03        1.98      2.21 o 
   2   6  13       84.16       81.59      4.67 o 
   3   6  13       12.19       14.12      2.38 o 
   4   6  13        2.44        0.31      1.75 o 
   5   6  13       14.69       16.34      3.22 o 
   6   6  13       22.44       27.14      4.62 o 
   7   6  13        8.40       14.15      3.48 o 
  -6   7  13        9.75       17.71      3.08 o 
  -5   7  13       40.95       53.54      3.76 o 
  -4   7  13       21.38       27.38      3.84 o 
  -3   7  13       14.98       16.02      2.48 o 
  -2   7  13      100.02      107.64      6.05 o 
  -1   7  13        2.92        0.27      2.29 o 
   0   7  13       16.38       14.03      3.73 o 
   1   7  13        2.93        4.67      1.85 o 
   2   7  13       99.45      104.13      4.59 o 
   3   7  13       14.84       13.57      2.43 o 
   4   7  13       22.20       23.18      2.90 o 
   5   7  13       40.46       50.83      4.82 o 
   6   7  13        9.48       14.17      3.28 o 
  -5   8  13       13.45        6.97      2.72 o 
  -4   8  13       49.49       44.73      3.86 o 
  -3   8  13        8.22        5.57      2.14 o 
  -2   8  13       19.04       16.74      2.63 o 
  -1   8  13       23.40       20.87      3.54 o 
   0   8  13       15.92       18.85      3.37 o 
   1   8  13       23.25       20.94      3.45 o 
   2   8  13       18.78       19.02      2.80 o 
   3   8  13        8.35        7.54      2.23 o 
   4   8  13       50.78       49.19      4.89 o 
   5   8  13       13.65        7.98      2.86 o 
  -4   9  13       31.98       36.59      4.37 o 
  -3   9  13        0.39        1.50      2.11 o 
  -2   9  13       12.48       11.91      2.43 o 
  -1   9  13       31.35       27.69      4.00 o 
   0   9  13        7.58        9.35      3.04 o 
   1   9  13       30.97       36.33      4.42 o 
   2   9  13       12.17       11.04      3.28 o 
   3   9  13        0.32        3.13      2.00 o 
   4   9  13       31.15       33.98      3.65 o 
  -1  10  13       21.88       16.93      3.57 o 
   0  10  13       34.37       40.45      5.78 o 
   1  10  13       21.86       28.12      6.41 o 
   0   0  14      463.54      481.78     18.92 o 
   1   0  14       30.30       30.84      3.61 o 
   2   0  14       68.46       58.74      4.46 o 
   3   0  14      163.37      147.69      6.64 o 
   4   0  14       23.45       24.59      3.43 o 
   5   0  14       82.19       83.55      5.24 o 
   6   0  14       77.90       75.57      5.05 o 
   7   0  14       15.90       14.28      3.01 o 
   8   0  14       53.65       61.85      7.25 o 
  -8   1  14       64.26       56.20      7.12 o 
  -7   1  14      144.52      139.10      9.83 o 
  -6   1  14       10.01       12.98      2.98 o 
  -5   1  14       52.47       62.21      4.55 o 
  -4   1  14      109.70      109.38      5.87 o 
  -3   1  14        4.66        2.38      2.46 o 
  -2   1  14       29.88       29.35      3.60 o 
  -1   1  14       78.44       69.82      4.88 o 
   0   1  14       75.92       59.47      5.12 o 
   1   1  14       74.61       74.05      5.14 o 
   2   1  14       28.45       32.77      3.68 o 
   3   1  14        4.36        1.74      2.22 o 
   4   1  14      107.30      114.50      6.05 o 
   5   1  14       55.93       70.11      7.41 o 
   6   1  14        9.74       11.46      3.87 o 
   7   1  14      143.67      142.26      6.90 o 
   8   1  14       66.60       63.12      5.09 o 
  -8   2  14       79.74       89.09      5.78 o 
  -7   2  14        5.37        7.57      2.66 o 
  -6   2  14       32.52       33.62      3.88 o 
  -5   2  14       76.78       83.34      4.20 o 
  -4   2  14       90.12       83.47      4.15 o 
  -3   2  14       31.74       27.57      3.59 o 
  -2   2  14      102.36       95.86      7.48 o 
  -1   2  14       28.91       29.27      3.57 o 
   0   2  14     1007.87      988.78     22.96 o 
   1   2  14       27.52       27.93      3.47 o 
   2   2  14      109.94      108.47      5.71 o 
   3   2  14       33.31       33.40      4.65 o 
   4   2  14       89.15       93.56      5.47 o 
   5   2  14       73.61       70.01      5.03 o 
   6   2  14       32.75       29.57      3.79 o 
   7   2  14        4.86        8.02      2.85 o 
   8   2  14       80.33       93.50      5.95 o 
  -8   3  14        1.85        5.19      2.67 o 
  -7   3  14       57.74       69.12      5.54 o 
  -6   3  14       37.25       35.39      3.87 o 
  -5   3  14        7.20        4.82      2.50 o 
  -4   3  14       29.46       34.34      2.98 o 
  -3   3  14       85.99       79.26      4.05 o 
  -2   3  14       17.96       16.29      2.35 o 
  -1   3  14      181.65      165.10      5.49 o 
   0   3  14      245.11      214.94      8.35 o 
   1   3  14      186.73      176.26      5.65 o 
   2   3  14       15.88       17.17      4.17 o 
   3   3  14       86.13       80.20      4.96 o 
   4   3  14       30.83       31.58      3.93 o 
   5   3  14        7.80        3.93      2.26 o 
   6   3  14       37.29       39.43      4.28 o 
   7   3  14       57.89       65.16      5.21 o 
   8   3  14        2.06        6.67      2.91 o 
  -8   4  14        9.02       15.51      3.48 o 
  -7   4  14       42.93       41.19      3.59 o 
  -6   4  14       57.00       61.81      4.12 o 
  -5   4  14       12.86       10.99      2.35 o 
  -4   4  14       70.84       73.68      3.84 o 
  -3   4  14       16.44       19.90      2.08 o 
  -2   4  14       18.86       24.11      3.00 o 
  -1   4  14      223.12      220.07      6.50 o 
   0   4  14       95.59       92.24      4.23 o 
   1   4  14      227.11      204.38      6.25 o 
   2   4  14       20.15       20.86      2.49 o 
   3   4  14       15.23       13.57      2.25 o 
   4   4  14       68.59       71.59      3.97 o 
   5   4  14       12.35       12.47      2.85 o 
   6   4  14       58.77       70.87      7.35 o 
   7   4  14       42.92       42.30      8.48 o 
   8   4  14        8.49       17.29      3.57 o 
  -7   5  14       30.01       35.99      3.54 o 
  -6   5  14       74.01       81.12      5.59 o 
  -5   5  14       39.16       44.86      3.06 o 
  -4   5  14       29.72       39.00      3.08 o 
  -3   5  14       14.41       13.19      2.28 o 
  -2   5  14       41.43       43.38      3.18 o 
  -1   5  14       42.59       40.28      3.10 o 
   0   5  14      113.57      101.82      4.49 o 
   1   5  14       41.56       39.60      3.12 o 
   2   5  14       42.62       45.29      3.64 o 
   3   5  14       13.89       13.70      2.40 o 
   4   5  14       28.65       36.72      3.25 o 
   5   5  14       39.58       44.79      4.46 o 
   6   5  14       75.35       95.10      5.97 o 
   7   5  14       29.33       40.49      4.69 o 
  -6   6  14        1.27        2.06      1.79 o 
  -5   6  14       48.22       50.30      4.67 o 
  -4   6  14        9.56       10.37      2.26 o 
  -3   6  14       23.37       25.21      2.80 o 
  -2   6  14       67.30       73.57      6.63 o 
  -1   6  14       25.91       21.85      4.16 o 
   0   6  14        8.78       11.24      2.24 o 
   1   6  14       26.46       22.82      2.66 o 
   2   6  14       68.29       77.41      4.86 o 
   3   6  14       23.54       29.11      3.03 o 
   4   6  14        8.67        9.82      2.32 o 
   5   6  14       49.12       58.09      5.02 o 
   6   6  14        1.27       -2.19      4.86 o 
  -5   7  14       23.48       30.58      3.21 o 
  -4   7  14       21.28       20.41      2.83 o 
  -3   7  14       31.61       28.43      3.05 o 
  -2   7  14       30.12       33.33      6.47 o 
  -1   7  14       34.06       35.76      4.10 o 
   0   7  14        9.90       10.47      2.87 o 
   1   7  14       35.06       40.21      3.29 o 
   2   7  14       29.98       31.82      4.51 o 
   3   7  14       30.89       30.93      3.25 o 
   4   7  14       20.90       19.92      2.91 o 
   5   7  14       23.76       32.73      5.00 o 
  -4   8  14       11.06       12.19      5.21 o 
  -3   8  14       21.88       32.02      5.27 o 
  -2   8  14       20.22       20.76      2.83 o 
  -1   8  14       52.51       49.44      4.80 o 
   0   8  14       19.87       22.31      3.74 o 
   1   8  14       54.09       60.27      7.41 o 
   2   8  14       20.17       30.29      3.21 o 
   3   8  14       20.89       33.72      4.30 o 
   4   8  14       11.14       12.08      4.79 o 
  -2   9  14       22.90       27.08      3.22 o 
  -1   9  14       21.58       29.08      6.66 o 
   0   9  14        0.27       -1.97      2.52 o 
   1   9  14       23.02       29.45      4.19 o 
   2   9  14       22.46       25.44      4.05 o 
   1   0  15      154.64      137.92      6.60 o 
   2   0  15       84.70       84.54      6.84 o 
   3   0  15        0.57       -0.20      2.29 o 
   4   0  15       73.20       86.07      5.63 o 
   5   0  15      165.76      175.20      7.60 o 
   6   0  15        0.31       -1.35      4.19 o 
   7   0  15        7.65        7.90      5.99 o 
   8   0  15      207.99      218.45     13.17 o 
  -7   1  15       35.57       45.48      6.44 o 
  -6   1  15       51.02       48.64      4.53 o 
  -5   1  15        8.46       10.84      3.02 o 
  -4   1  15      106.58      107.89      6.05 o 
  -3   1  15       88.55       92.31      5.76 o 
  -2   1  15       17.95       18.93      3.37 o 
  -1   1  15       59.68       61.14      4.78 o 
   0   1  15      160.16      184.25     13.58 o 
   1   1  15       60.29       52.97      5.58 o 
   2   1  15       17.50       17.34      3.22 o 
   3   1  15       85.82       87.44      5.43 o 
   4   1  15      109.32      100.47      5.73 o 
   5   1  15        7.83       10.59      2.95 o 
   6   1  15       53.90       53.90      4.79 o 
   7   1  15       37.63       36.92      4.38 o 
  -7   2  15       29.42       35.85      6.14 o 
  -6   2  15       45.32       38.93      5.92 o 
  -5   2  15       75.75       87.58      5.58 o 
  -4   2  15       37.94       36.93      4.09 o 
  -3   2  15      238.14      240.29     13.69 o 
  -2   2  15        2.22       -0.67      2.46 o 
  -1   2  15        2.50        4.42      3.50 o 
   0   2  15       50.78       52.67      4.56 o 
   1   2  15        3.24        2.57      2.47 o 
   2   2  15        1.73       -0.24      2.71 o 
   3   2  15      237.85      247.69     21.39 o 
   4   2  15       35.53       38.79      4.18 o 
   5   2  15       74.81       83.64      5.50 o 
   6   2  15       46.41       55.42      4.96 o 
   7   2  15       30.16       40.38      4.48 o 
  -7   3  15        0.44        1.87      2.75 o 
  -6   3  15       37.46       36.44      5.33 o 
  -5   3  15       52.09       55.14      8.55 o 
  -4   3  15        9.57        7.41      2.89 o 
  -3   3  15       10.75       13.91      3.15 o 
  -2   3  15       44.05       39.99      4.17 o 
  -1   3  15      192.74      200.74      7.94 o 
   0   3  15      258.37      259.19      9.24 o 
   1   3  15      191.07      196.49     14.05 o 
   2   3  15       46.25       45.56      4.38 o 
   3   3  15       11.82       13.59      3.05 o 
   4   3  15        9.20        8.54      2.73 o 
   5   3  15       52.51       60.39      4.99 o 
   6   3  15       38.63       46.87      4.65 o 
   7   3  15        0.56       -1.15      2.44 o 
  -7   4  15        7.10        5.65      3.08 o 
  -6   4  15        3.40        8.64      2.94 o 
  -5   4  15        5.72       12.63      3.16 o 
  -4   4  15        5.48        4.04      2.64 o 
  -3   4  15      100.73      100.87      4.65 o 
  -2   4  15       53.36       60.60      3.67 o 
  -1   4  15       48.18       44.09      3.29 o 
   0   4  15       43.62       37.12      3.11 o 
   1   4  15       43.81       40.01      3.18 o 
   2   4  15       53.84       60.81     13.38 o 
   3   4  15       99.47      103.54      5.83 o 
   4   4  15        5.25        0.97      2.23 o 
   5   4  15        5.34        6.44      2.73 o 
   6   4  15        2.95        7.74      2.83 o 
   7   4  15        7.63        4.00      2.48 o 
  -6   5  15        1.83        5.23      2.38 o 
  -5   5  15       44.06       54.51      4.09 o 
  -4   5  15        3.66        1.01      2.70 o 
  -3   5  15       10.24       15.35      3.45 o 
  -2   5  15        3.88        2.62      2.50 o 
  -1   5  15        7.11        8.57      2.15 o 
   0   5  15      156.43      143.49      5.37 o 
   1   5  15        7.43       10.45      2.23 o 
   2   5  15        3.59        2.90      1.90 o 
   3   5  15        9.88       17.22      2.55 o 
   4   5  15        3.39        3.67      1.97 o 
   5   5  15       44.83       46.52      4.70 o 
   6   5  15        1.87        4.76      4.64 o 
  -5   6  15        5.45        9.08      2.83 o 
  -4   6  15        0.65        5.43      2.47 o 
  -3   6  15       37.28       38.92      3.27 o 
  -2   6  15        3.08        1.02      2.45 o 
  -1   6  15       22.77       27.16      6.44 o 
   0   6  15        1.46        3.81      1.86 o 
   1   6  15       22.10       27.64      2.99 o 
   2   6  15        2.76        4.89      2.00 o 
   3   6  15       37.85       43.15      3.56 o 
   4   6  15        0.67        2.36      1.96 o 
   5   6  15        6.00       10.87      2.97 o 
  -4   7  15       10.70       10.53      2.49 o 
  -3   7  15        6.21        5.09      2.16 o 
  -2   7  15       11.19       13.12      2.56 o 
  -1   7  15       20.13       14.03      3.40 o 
   0   7  15        8.62       15.04      3.39 o 
   1   7  15       19.97       18.54      2.60 o 
   2   7  15       11.62       16.27      2.86 o 
   3   7  15        6.15        5.13      2.08 o 
   4   7  15       10.23       12.84      2.72 o 
  -2   8  15        6.68        6.75      2.26 o 
  -1   8  15        6.98       13.83      3.42 o 
   0   8  15        3.11       -0.17      2.56 o 
   1   8  15        7.41        7.00      4.84 o 
   2   8  15        6.09        8.51      2.33 o 
   0   0  16       19.27       18.03      4.99 o 
   1   0  16       95.96      102.27      6.24 o 
   2   0  16        7.61       14.15      3.32 o 
   3   0  16        0.71        2.75      2.63 o 
   4   0  16        4.52        5.48      3.01 o 
   5   0  16       28.59       22.08      3.74 o 
   6   0  16       13.35       20.63      3.77 o 
   7   0  16       15.41       13.91      3.40 o 
  -6   1  16       20.56       24.34      3.91 o 
  -5   1  16      201.46      221.05      9.00 o 
  -4   1  16       57.94       64.21      6.98 o 
  -3   1  16       13.80       14.63      3.55 o 
  -2   1  16      155.00      164.08     11.98 o 
  -1   1  16       31.65       36.73      4.25 o 
   0   1  16       28.78       33.01      6.47 o 
   1   1  16       32.12       40.49      4.29 o 
   2   1  16      152.49      155.35      8.18 o 
   3   1  16       13.79       15.03      3.29 o 
   4   1  16       61.30       59.01      4.96 o 
   5   1  16      204.61      216.61      8.88 o 
   6   1  16       19.60       25.36      3.93 o 
  -6   2  16        0.78        2.54      3.56 o 
  -5   2  16        4.14        8.61      4.45 o 
  -4   2  16        5.13        6.90      3.11 o 
  -3   2  16       64.89       71.26      5.37 o 
  -2   2  16       10.35       11.96      3.21 o 
  -1   2  16        5.57        7.72      2.83 o 
   0   2  16        0.09        3.18      2.68 o 
   1   2  16        5.90        2.13      2.52 o 
   2   2  16       10.75       12.91      3.27 o 
   3   2  16       63.28       63.05      4.99 o 
   4   2  16        4.69        9.57      4.14 o 
   5   2  16        4.02        5.77      2.72 o 
   6   2  16        0.75        0.88      3.07 o 
  -6   3  16       71.00       78.32      8.16 o 
  -5   3  16       35.37       38.19      6.18 o 
  -4   3  16       34.43       44.62      6.68 o 
  -3   3  16       31.27       35.41      4.16 o 
  -2   3  16       30.48       31.68      3.99 o 
  -1   3  16        0.27        2.30      2.66 o 
   0   3  16       13.54       13.41      3.14 o 
   1   3  16        0.28       -3.18      2.12 o 
   2   3  16       30.27       29.82      3.93 o 
   3   3  16       31.82       39.41      6.34 o 
   4   3  16       37.26       40.34      6.43 o 
   5   3  16       34.80       37.62      4.41 o 
   6   3  16       71.90       86.98      6.08 o 
  -5   4  16       14.20       17.47      5.01 o 
  -4   4  16        8.54       10.81      4.73 o 
  -3   4  16        4.65        5.77      4.45 o 
  -2   4  16       30.46       28.19      4.14 o 
  -1   4  16       40.88       44.76      5.51 o 
   0   4  16        0.42        3.13      3.54 o 
   1   4  16       41.37       39.02      4.23 o 
   2   4  16       30.83       32.33      5.91 o 
   3   4  16        5.18        6.11      2.79 o 
   4   4  16        8.12       11.12      3.05 o 
   5   4  16       14.23       14.43      3.22 o 
  -5   5  16       14.87       17.31      3.58 o 
  -4   5  16       10.35       13.64      3.42 o 
  -3   5  16       39.00       39.58      4.42 o 
  -2   5  16       75.89       82.13      5.57 o 
  -1   5  16       27.46       38.88      5.05 o 
   0   5  16        9.06        9.32      2.39 o 
   1   5  16       27.21       33.11      4.04 o 
   2   5  16       73.86       72.85      5.39 o 
   3   5  16       39.97       47.73      4.71 o 
   4   5  16       10.42       12.59      3.24 o 
   5   5  16       15.14       17.09      7.70 o 
  -4   6  16       11.64       18.18      3.72 o 
  -3   6  16       21.88       24.42      3.75 o 
  -2   6  16       19.32       22.40      3.90 o 
  -1   6  16        2.71        1.24      2.73 o 
   0   6  16       62.79       65.39      4.07 o 
   1   6  16        2.71        0.95      1.84 o 
   2   6  16       19.71       22.67      2.98 o 
   3   6  16       21.92       20.59      2.94 o 
   4   6  16       11.74       11.14      2.54 o 
  -2   7  16       27.99       34.68      3.59 o 
  -1   7  16       25.31       33.52     12.65 o 
   0   7  16        0.75        2.33      2.66 o 
   1   7  16       25.07       33.13      6.07 o 
   2   7  16       27.73       30.35      3.31 o 
   1   0  17       41.55       43.39      4.68 o 
   2   0  17        0.18        3.91      3.81 o 
   3   0  17       75.92       93.88      6.60 o 
   4   0  17       16.12       12.29      3.59 o 
   5   0  17        0.10        3.18      6.50 o 
  -5   1  17       50.77       63.88      5.43 o 
  -4   1  17       72.37       80.15      6.01 o 
  -3   1  17       75.76       78.31      6.25 o 
  -2   1  17       32.06       30.85      4.19 o 
  -1   1  17        0.27       -1.67      2.65 o 
   0   1  17        2.45        2.52      2.81 o 
   1   1  17        0.15        2.39      2.66 o 
   2   1  17       31.56       24.94      3.97 o 
   3   1  17       74.57       88.59      6.08 o 
   4   1  17       75.20       76.66      5.65 o 
   5   1  17       49.19       62.50     11.89 o 
  -5   2  17       14.65       21.03      5.75 o 
  -4   2  17       25.44       28.32      4.13 o 
  -3   2  17        7.72        9.86      3.39 o 
  -2   2  17       42.89       47.48      4.68 o 
  -1   2  17       53.30       50.39      4.88 o 
   0   2  17       25.72       24.58      3.91 o 
   1   2  17       53.95       53.05      4.88 o 
   2   2  17       43.34       35.57      4.30 o 
   3   2  17        7.07       11.60      3.12 o 
   4   2  17       25.31       28.62      4.18 o 
   5   2  17       14.38       21.40      3.92 o 
  -4   3  17        0.78       -0.85      3.84 o 
  -3   3  17       23.61       25.10      3.98 o 
  -2   3  17       22.96       19.89      3.70 o 
  -1   3  17       28.24       28.38      4.08 o 
   0   3  17        8.49        3.47      2.74 o 
   1   3  17       26.00       32.43      4.21 o 
   2   3  17       22.96       27.21      3.95 o 
   3   3  17       23.30       30.28      8.22 o 
   4   3  17        0.79        0.54      4.97 o 
  -4   4  17        4.85        1.30      3.93 o 
  -3   4  17       29.12       29.32      6.29 o 
  -2   4  17        9.35       16.53      3.48 o 
  -1   4  17      129.48      131.07     11.96 o 
   0   4  17       10.67       13.01      3.28 o 
   1   4  17      127.50      125.75      6.82 o 
   2   4  17        9.33       15.27      5.58 o 
   3   4  17       28.86       28.37      5.33 o 
   4   4  17        5.29        5.39      5.10 o 
  -3   5  17        7.79       11.52      4.86 o 
  -2   5  17       29.43       22.48      5.82 o 
  -1   5  17        1.34        1.91      2.63 o 
   0   5  17        4.05        4.54      5.18 o 
   1   5  17        1.24        3.27      2.49 o 
   2   5  17       28.74       26.83      4.02 o 
   3   5  17        7.18       12.17      3.23 o 
   0   6  17        4.92        6.47      5.19 o 
   0   0  18       64.89       63.58      7.64 o 
   1   0  18        4.67        2.76      2.77 o 
   2   0  18        3.30        3.31      2.81 o 
   3   0  18       10.11        9.87      3.39 o 
  -3   1  18        8.35        9.92      3.44 o 
  -2   1  18       10.73       13.58      8.21 o 
  -1   1  18       15.47       19.74      3.85 o 
   0   1  18        0.29        3.19      2.85 o 
   1   1  18       15.50       14.15      6.04 o 
   2   1  18       11.07       10.03      3.28 o 
   3   1  18        8.48       12.42      3.66 o 
  -3   2  18       31.72       35.73      4.57 o 
  -2   2  18       64.99       76.41      5.87 o 
  -1   2  18        9.01        8.71      3.25 o 
   0   2  18        0.32        4.16      2.98 o 
   1   2  18        9.29        7.27      3.05 o 
   2   2  18       66.41       60.63      5.35 o 
   3   2  18       30.59       30.74      4.37 o 
  -2   3  18        3.25        8.22      3.38 o 
  -1   3  18       16.24       15.88      4.37 o 
   0   3  18        7.93       10.78      3.65 o 
   1   3  18       16.93       22.26      5.67 o 
   2   3  18        3.14        4.12      4.78 o 
   0   4  18        9.81       10.57      8.01 o 
                                                 
